# Supplementary material for: Genome-wide identification of TPS and TPP genes in cultivated peanut (Arachis hypogaea) and functional characterization of AhTPS9 in response to cold stress
Source: Front Plant Sci. 2024 Jan 19;14:1343402. doi: 10.3389/fpls.2023.1343402 (PMC10834750; doi:10.3389/fpls.2023.1343402)
Supplement: Supplementary file 1 [file DataSheet_1.zip]

Archive with 10 entries (10 files):
- Table S4.xlsx
- Table S5.xlsx
- Table S6.xlsx
- Table S7.xlsx
- Table S8.xlsx
- Table S9.xlsx
- Figure S1 S2.pdf
- Table S1.xlsx
- Table S2.xlsx
- Table S3.xlsx
