# Supplementary material for: Genome-wide identification of TPS and TPP genes in cultivated peanut (Arachis hypogaea) and functional characterization of AhTPS9 in response to cold stress
Source: Front Plant Sci. 2024 Jan 19;14:1343402. doi: 10.3389/fpls.2023.1343402 (PMC10834750; doi:10.3389/fpls.2023.1343402)
Supplement: Supplementary file 1 [file DataSheet_1.zip › Table S4.xlsx]

## Sheet: TPP
Table S4. The synteny of TPP genes in peanut
A. hypogaea to A. hypogaea	Chromosome	Position		Gene name		Chromosome	Posion		Gene name
	Chr03	124464638	124467355	AhTPP2	==	Chr10	12843901	12849157	AhTPP8
	Chr03	10868380	10873244	AhTPP1	==	Chr13	14488386	14492535	AhTPP11
	Chr03	124464638	124467355	AhTPP2	==	Chr13	127868945	127871708	AhTPP12
	Chr03	124464638	124467355	AhTPP2	==	Chr20	20822125	20826715	AhTPP17
	Chr07	57504749	57508748	AhTPP4	==	Chr08	12717424	12719898	AhTPP6
	Chr07	57504749	57508748	AhTPP4	==	Chr10	12843901	12849157	AhTPP8
	Chr07	57504749	57508748	AhTPP4	==	Chr17	128686117	128688689	AhTPP16
	Chr07	57504749	57508748	AhTPP4	==	Chr17	56617699	56620895	AhTPP14
	Chr08	12717424	12719898	AhTPP6	==	Chr10	12843901	12849157	AhTPP8
	Chr08	49036435	49039546	AhTPP7	==	Chr12	4517116	4529201	AhTPP9
	Chr08	8204445	8216930	AhTPP5	==	Chr17	122383126	122395867	AhTPP15
	Chr08	12717424	12719898	AhTPP6	==	Chr17	128686117	128688689	AhTPP16
	Chr10	12843901	12849157	AhTPP8	==	Chr13	127868945	127871708	AhTPP12
	Chr11	12843901	12849157	AhTPP8	==	Chr20	20822125	20826715	AhTPP17
	Chr13	127868945	127871708	AhTPP12	==	Chr20	20822125	20826715	AhTPP17
	Chr17	128686117	128688689	AhTPP16	==	Chr17	56617699	56620895	AhTPP14
A. duranensis to A. ipansis	Chromosome			Gene name		Chromosome			Gene name
	ChrA06	107012808	107015175	AdTPP3	==	ChrB03	13994405	13998730	AiTPP3
	ChrA07	59514533	59518235	AdTPP4	==	ChrB07	120913399	120915841	AiTPP7
	ChrA08	8415028	8424855	AdTPP5	==	ChrB02	4270262	4281038	AiTPP1
	ChrA08	12725780	12728015	AdTPP6	==	ChrB07	120913399	120915841	AiTPP7
	ChrA08	8415028	8424855	AdTPP5	==	ChrB07	114941215	114950600	AiTPP6
	ChrA10	13126885	13131817	AdTPP7	==	ChrB10	19774200	19778827	AiTPP8
A. duranensis to A. duranensis	Chromosome			Gene name		Chromosome			Gene name
	ChrA07	59514533	59518235	AdTPP4		ChrA08	12725780	12728015	AdTPP6
