# Supplementary material for: Genome-wide identification of TPS and TPP genes in cultivated peanut (Arachis hypogaea) and functional characterization of AhTPS9 in response to cold stress
Source: Front Plant Sci. 2024 Jan 19;14:1343402. doi: 10.3389/fpls.2023.1343402 (PMC10834750; doi:10.3389/fpls.2023.1343402)
Supplement: Supplementary file 1 [file DataSheet_1.zip › Table S5.xlsx]

## Sheet: Sheet1
Table S5 Ka/Ks value for the collinear gene pairs between cultivated peanut and other species
Cultivated peanut versus Cultivated peanut
Gene 1	Gene 2	Ka	Ks	Ka/Ks	Effective Length
AhTPS1	AhTPS8	0.0324602	0.0369255	0.879074	2109
AhTPS2	AhTPS9	0.000510226	0.0457016	0.0111643	2547
AhTPS1	AhTPS15	0.207206	0.846819	0.244687	2082
AhTPS4	AhTPS11	0.00301293	0.0223416	0.134857	2586
AhTPS5	AhTPS12	0.00304749	0.0331353	0.0919712	2559
AhTPS3	AhTPS10	0.0252055	0.0636245	0.396161	2919
AhTPS4	AhTPS14.2	0.0746098	0.654887	0.113928	2580
AhTPS7	AhTPS16	0.00562686	0.0317648	0.177142	2541
AhTPS8	AhTPS11	0.222296	3.08994	0.071942	2523
AhTPS8	AhTPS15	0.171672	0.86405	0.198683	2517
AhTPS11	AhTPS14	0.0751221	0.660902	0.113666	2580
AhTPS11	AhTPS15	0.230298	2.51911	0.0914202	2574
Cultivated peanut versus Wild peanut (A. duranensis)
Gene 1	Gene 2	Ka	Ks	Ka/Ks	Effective Length
AhTPS1	AdTPS7	0.205954	0.898269	0.229279	2082
AhTPS2	AdTPS1	0	0	NaN	2472
AhTPS3	AdTPS2	0	0	NaN	2754
AhTPS4	AdTPS3	0.00301243	0.0293689	0.102572	2586
AhTPS4	AdTPS6	0.0746164	0.63458	0.117584	2580
AhTPS4	AdTPS7	0.225668	2.34151	0.0963771	2562
AhTPS5	AdTPS4	0.00253883	0.0402958	0.0630047	2559
AhTPS6	AdTPS8	0.00141088	0.00615388	0.229267	2781
AhTPS7	AdTPS9	0.00460105	0.0281599	0.16339	2541
AhTPS8	AdTPS7	0.17003	0.902281	0.188444	2517
AhTPS9	AdTPS1	0.000525463	0.0472097	0.0111304	2472
AhTPS10	AdTPS2	0.00375529	0.0148438	0.252987	2748
AhTPS11	AdTPS3	0.00301079	0.0137029	0.219719	2586
AhTPS11	AdTPS6	0.0751287	0.644392	0.116588	2580
AhTPS11	AdTPS7	0.226664	2.52092	0.0899129	2562
AhTPS12	AdTPS4	0.000507207	0.0189856	0.0267153	2559
AhTPS13	AdTPS5	0.00920806	0.023997	0.383717	2874
AhTPS14	AdTPS3	0.0734456	0.682313	0.107642	2580
AhTPS14	AdTPS6	0.00150931	0.0240985	0.0626309	2580
AhTPS15	AdTPS3	NaN	NaN	NaN	2577
AhTPS15	AdTPS7	0.00398705	0.0326232	0.122215	2607
AhTPS16	AdTPS9	0.00202361	0.0190212	0.106387	2565
Cultivated peanut versus Wild peanut (A. ipaensis)
Gene 1	Gene 2	Ka	Ks	Ka/Ks	Effective Length
AhTPS1	AiTPS1	NaN	NaN	NaN	1734
AhTPS2	AiTPS2	0.000550232	0.0475218	0.0115785	2361
AhTPS3	AiTPS3	NaN	NaN	NaN	2592
AhTPS4	AiTPS4	0	0	NaN	2586
AhTPS4	AiTPS7	0.0746098	0.654887	0.113928	2580
AhTPS5	AiTPS5	0	0	NaN	2562
AhTPS6	AiTPS9	0.00518462	0.0170638	0.303837	2781
AhTPS7	AiTPS10	0.00562686	0.0317648	0.177142	2541
AhTPS8	AiTPS1	NaN	NaN	NaN	1863
AhTPS8	AiTPS8	0.171672	0.86405	0.198683	2517
AhTPS9	AiTPS2	0	0.00184275	0	2361
AhTPS10	AiTPS3	0	0	NaN	2589
AhTPS11	AiTPS4	0.00301293	0.0223416	0.134857	2586
AhTPS11	AiTPS7	0.0751221	0.660902	0.113666	2580
AhTPS12	AiTPS5	0.00304749	0.0331353	0.0919712	2559
AhTPS13	AiTPS6	0.0193571	0.0470085	0.411779	2928
AhTPS14	AiTPS4	0.0746098	0.654887	0.113928	2580
AhTPS14	AiTPS7	0	0	NaN	2580
AhTPS15	AiTPS1	NaN	NaN	NaN	1836
AhTPS15	AiTPS8	0	0	NaN	2607
AhTPS16	AiTPS10	0	0	NaN	2565
