# Supplementary material for: Genome-wide identification of TPS and TPP genes in cultivated peanut (Arachis hypogaea) and functional characterization of AhTPS9 in response to cold stress
Source: Front Plant Sci. 2024 Jan 19;14:1343402. doi: 10.3389/fpls.2023.1343402 (PMC10834750; doi:10.3389/fpls.2023.1343402)
Supplement: Supplementary file 1 [file DataSheet_1.zip › Table S6.xlsx]

## Sheet: Sheet1
Table S6 Ka/Ks value for the collinear gene pairs between cultivated peanut and other species
Cultivated peanut versus Cultivated peanut
Gene 1	Gene 2	Ka	Ks	Ka/Ks	Effective Length
AhTPP2	AhTPP8	0.116327	0.810098	0.143596	1044
AhTPP1	AhTPP11	0	0.018508	0	1164
AhTPP2	AhTPP12	0.00244998	0.0246598	0.0993514	1065
AhTPP2	AhTPP17	0.110967	0.808522	0.137247	1008
AhTPP4	AhTPP6	0.200543	1.15242	0.174019	729
AhTPP4	AhTPP8	0.293581	2.08704	0.140668	906
AhTPP4	AhTPP16	0.224801	1.26202	0.178128	810
AhTPP4	AhTPP14	0.00964127	0.0533822	0.180608	801
AhTPP5	AhTPP15	0.00346221	0.0580801	0.0596109	1119
AhTPP6	AhTPP8	0.301632	2.30826	0.130675	900
AhTPP6	AhTPP16	0.0378287	0.11002	0.343834	927
AhTPP7	AhTPP9	0.0159044	0.0661159	0.240553	837
AhTPP8	AhTPP12	0.113423	0.847645	0.13381	1044
AhTPP8	AhTPP17	0.0128793	0.047216	0.272774	1083
AhTPP12	AhTPP17	0.107983	0.84745	0.127421	1008
AhTPP14	AhTPP16	0.241416	1.17646	0.205205	789
Cultivated peanut versus Wild peanut (A. duranensis)
Gene 1	Gene 2	Ka	Ks	Ka/Ks	Effective Length
AhTPP1	AdTPP3	0.0445766	0.0567246	0.785842	1110
AhTPP2	AdTPP2	0	0.0122285	0	1065
AhTPP4	AdTPP4	NaN	NaN	NaN	906
AhTPP4	AdTPP6	NaN	NaN	NaN	855
AhTPP5	AdTPP5	0.00117188	0.0122452	0.095701	1101
AhTPP6	AdTPP4	NaN	NaN	NaN	918
AhTPP6	AdTPP6	0.0355152	0.0548601	0.647378	927
AhTPP7	AdTPP5	0.380961	1.83552	0.20755	804
AhTPP8	AdTPP2	NaN	NaN	NaN	1083
AhTPP8	AdTPP7	0.0011066	0.00373135	0.296569	1173
AhTPP9	AdTPP5	NaN	NaN	NaN	954
AhTPP11	AdTPP3	0.0537804	0.0729511	0.737212	1197
AhTPP12	AdTPP2	0.00244998	0.0288497	0.0849222	1065
AhTPP14	AdTPP4	0.00547448	0.0450887	0.121416	939
AhTPP15	AdTPP5	0.00469945	0.0721404	0.0651431	1101
AhTPP16	AdTPP4	NaN	NaN	NaN	969
AhTPP16	AdTPP6	0.0364886	0.124006	0.294249	972
AhTPP17	AdTPP2	0.11282	0.824496	0.136835	1011
AhTPP17	AdTPP7	0.0116648	0.0428985	0.271916	1083
Cultivated peanut versus Wild peanut (A. ipaensis)
Gene 1	Gene 2	Ka	Ks	Ka/Ks	Effective Length
AhTPP1	AiTPP3	0.0243337	0.0362722	0.670863	1164
AhTPP3	AiTPP4	0.00606677	0.0678908	0.0893606	1074
AhTPP4	AiTPP7	NaN	NaN	NaN	849
AhTPP5	AiTPP6	0.00143472	0.0503545	0.0284924	903
AhTPP6	AiTPP7	0.00439562	0.0732928	0.0599734	885
AhTPP7	AiTPP1	0.125918	0.131097	0.96049	633
AhTPP8	AiTPP8	NaN	NaN	NaN	1131
AhTPP9	AiTPP1	0.19438	0.202565	0.959593	753
AhTPP10	AiTPP2	NaN	NaN	NaN	594
AhTPP11	AiTPP3	0.0243383	0.0172812	1.40837	1164
AhTPP13	AiTPP4	0	0	NaN	1074
AhTPP15	AiTPP6	0	0	NaN	903
AhTPP16	AiTPP7	0	0	NaN	933
AhTPP17	AiTPP8	0.0155679	0.0204164	0.762519	1092
