# Supplementary material for: Genome-wide identification of TPS and TPP genes in cultivated peanut (Arachis hypogaea) and functional characterization of AhTPS9 in response to cold stress
Source: Front Plant Sci. 2024 Jan 19;14:1343402. doi: 10.3389/fpls.2023.1343402 (PMC10834750; doi:10.3389/fpls.2023.1343402)
Supplement: Supplementary file 1 [file DataSheet_1.zip › Table S7.xlsx]

## Sheet: Cis-regulatory elements
Table S7 Cis-regulatory elements in the promoter region of peanut TPS in this study.
Transcript ID	Gene	Site Name	Sequence	Position	score	Strand Matrix	Organism	Function
arahy.Tifrunner.gnm2.ann1.1XW75L.1	AhTPS9	TC-rich repeats	ATTCTCTAAC	321	9	-	Nicotiana tabacum	cis-acting element involved in defense and stress responsiveness
arahy.Tifrunner.gnm2.ann1.1XW75L.1	AhTPS9	TC-rich repeats	ATTCTCTAAC	1137	9	-	Nicotiana tabacum	cis-acting element involved in defense and stress responsiveness
arahy.Tifrunner.gnm2.ann1.1XW75L.1	AhTPS9	MBS	CAACTG	806	6	+	Arabidopsis thaliana	MYB binding site involved in drought-inducibility
arahy.Tifrunner.gnm2.ann1.1XW75L.1	AhTPS9	MBS	CAACTG	1616	6	-	Arabidopsis thaliana	MYB binding site involved in drought-inducibility
arahy.Tifrunner.gnm2.ann1.1XW75L.1	AhTPS9	Box 4	ATTAAT	258	6	+	Petroselinum crispum	part of a conserved DNA module involved in light responsiveness
arahy.Tifrunner.gnm2.ann1.1XW75L.1	AhTPS9	Box 4	ATTAAT	262	6	+	Petroselinum crispum	part of a conserved DNA module involved in light responsiveness
arahy.Tifrunner.gnm2.ann1.1XW75L.1	AhTPS9	Box 4	ATTAAT	357	6	+	Petroselinum crispum	part of a conserved DNA module involved in light responsiveness
arahy.Tifrunner.gnm2.ann1.1XW75L.1	AhTPS9	Box 4	ATTAAT	369	6	+	Petroselinum crispum	part of a conserved DNA module involved in light responsiveness
arahy.Tifrunner.gnm2.ann1.1XW75L.1	AhTPS9	Box 4	ATTAAT	427	6	+	Petroselinum crispum	part of a conserved DNA module involved in light responsiveness
arahy.Tifrunner.gnm2.ann1.1XW75L.1	AhTPS9	Box 4	ATTAAT	591	6	+	Petroselinum crispum	part of a conserved DNA module involved in light responsiveness
arahy.Tifrunner.gnm2.ann1.1XW75L.1	AhTPS9	Box 4	ATTAAT	1077	6	-	Petroselinum crispum	part of a conserved DNA module involved in light responsiveness
arahy.Tifrunner.gnm2.ann1.1XW75L.1	AhTPS9	I-box	cCATATCCAAT	1498	10	+	Flaveria trinervia	part of a light responsive element
arahy.Tifrunner.gnm2.ann1.1XW75L.1	AhTPS9	GATA-motif	AAGGATAAGG	1581	9	+	Solanum tuberosum	part of a light responsive element
arahy.Tifrunner.gnm2.ann1.1XW75L.1	AhTPS9	Box II	CCACGTGGC	755	9	+	Petroselinum crispum	part of a light responsive element
arahy.Tifrunner.gnm2.ann1.1XW75L.1	AhTPS9	ATCT-motif	AATCTAATCC	566	9	-	Pisum sativum	part of a conserved DNA module involved in light responsiveness
arahy.Tifrunner.gnm2.ann1.1XW75L.1	AhTPS9	TATC-box	TATCCCA	1709	7	+	Oryza sativa	cis-acting element involved in gibberellin-responsiveness
arahy.Tifrunner.gnm2.ann1.1XW75L.1	AhTPS9	ARE	AAACCA	1036	6	-	Zea mays	cis-acting regulatory element essential for the anaerobic induction
arahy.Tifrunner.gnm2.ann1.1XW75L.1	AhTPS9	ARE	AAACCA	1551	6	+	Zea mays	cis-acting regulatory element essential for the anaerobic induction
arahy.Tifrunner.gnm2.ann1.1XW75L.1	AhTPS9	ABRE	ACGTG	616	5	+	Arabidopsis thaliana	cis-acting element involved in the abscisic acid responsiveness
arahy.Tifrunner.gnm2.ann1.1XW75L.1	AhTPS9	ABRE	ACGTG	735	5	-	Arabidopsis thaliana	cis-acting element involved in the abscisic acid responsiveness
arahy.Tifrunner.gnm2.ann1.1XW75L.1	AhTPS9	ABRE	CACGTG	756	6	+	Arabidopsis thaliana	cis-acting element involved in the abscisic acid responsiveness
arahy.Tifrunner.gnm2.ann1.1XW75L.1	AhTPS9	ABRE	ACGTG	757	5	+	Arabidopsis thaliana	cis-acting element involved in the abscisic acid responsiveness
arahy.Tifrunner.gnm2.ann1.1XW75L.1	AhTPS9	ABRE	CACGTG	1438	6	-	Arabidopsis thaliana	cis-acting element involved in the abscisic acid responsiveness
arahy.Tifrunner.gnm2.ann1.1XW75L.1	AhTPS9	ABRE	ACGTG	1439	5	+	Arabidopsis thaliana	cis-acting element involved in the abscisic acid responsiveness
arahy.Tifrunner.gnm2.ann1.1XW75L.1	AhTPS9	ABRE	ACGTG	1705	5	-	Arabidopsis thaliana	cis-acting element involved in the abscisic acid responsiveness
arahy.Tifrunner.gnm2.ann1.1XW75L.1	AhTPS9	TCT-motif	TCTTAC	715	6	-	Arabidopsis thaliana	part of a light responsive element
arahy.Tifrunner.gnm2.ann1.1XW75L.1	AhTPS9	TCT-motif	TCTTAC	1298	6	-	Arabidopsis thaliana	part of a light responsive element
arahy.Tifrunner.gnm2.ann1.1XW75L.1	AhTPS9	TGA-element	AACGAC	1783	6	-	Brassica oleracea	auxin-responsive element
arahy.Tifrunner.gnm2.ann1.1XW75L.1	AhTPS9	G-box	TACGTG	615	6	+	Arabidopsis thaliana	cis-acting regulatory element involved in light responsiveness
arahy.Tifrunner.gnm2.ann1.1XW75L.1	AhTPS9	G-box	GCCACGTGGA	754	9	-	Arabidopsis thaliana	cis-acting regulatory element involved in light responsiveness
arahy.Tifrunner.gnm2.ann1.1XW75L.1	AhTPS9	G-box	CACGTG	756	6	+	Arabidopsis thaliana	cis-acting regulatory element involved in light responsiveness
arahy.Tifrunner.gnm2.ann1.1XW75L.1	AhTPS9	G-box	CACGTG	1438	6	-	Arabidopsis thaliana	cis-acting regulatory element involved in light responsiveness
arahy.Tifrunner.gnm2.ann1.1XW75L.1	AhTPS9	G-box	TACGTG	1705	6	-	Arabidopsis thaliana	cis-acting regulatory element involved in light responsiveness
arahy.Tifrunner.gnm2.ann1.1XW75L.1	AhTPS9	G-Box	CACGTT	735	6	+	Pisum sativum	cis-acting regulatory element involved in light responsiveness
arahy.Tifrunner.gnm2.ann1.1XW75L.1	AhTPS9	G-Box	CACGTG	756	6	+	Pisum sativum	cis-acting regulatory element involved in light responsiveness
arahy.Tifrunner.gnm2.ann1.1XW75L.1	AhTPS9	G-Box	CACGTG	1438	6	-	Pisum sativum	cis-acting regulatory element involved in light responsiveness
arahy.Tifrunner.gnm2.ann1.1XW75L.1	AhTPS9	3-AF1 binding site	TAAGAGAGGAA	1586	10	+	Solanum tuberosum	light responsive element
arahy.Tifrunner.gnm2.ann1.1XW75L.1	AhTPS9	LAMP-element	CCTTATCCA	1498	9	+	Spinacia oleracea	part of a light responsive element
arahy.Tifrunner.gnm2.ann1.93VR75.1	AhTPS1	GT1-motif	GGTTAA	170	6	-	Arabidopsis thaliana	light responsive element
arahy.Tifrunner.gnm2.ann1.93VR75.1	AhTPS1	GT1-motif	GGTTAA	1309	6	+	Arabidopsis thaliana	light responsive element
arahy.Tifrunner.gnm2.ann1.93VR75.1	AhTPS1	GT1-motif	GGTTAA	1853	6	-	Arabidopsis thaliana	light responsive element
arahy.Tifrunner.gnm2.ann1.93VR75.1	AhTPS1	ABRE	ACGTG	1058	5	+	Arabidopsis thaliana	cis-acting element involved in the abscisic acid responsiveness
arahy.Tifrunner.gnm2.ann1.93VR75.1	AhTPS1	ABRE	ACGTG	1799	5	+	Arabidopsis thaliana	cis-acting element involved in the abscisic acid responsiveness
arahy.Tifrunner.gnm2.ann1.93VR75.1	AhTPS1	ARE	AAACCA	901	6	-	Zea mays	cis-acting regulatory element essential for the anaerobic induction
arahy.Tifrunner.gnm2.ann1.93VR75.1	AhTPS1	ARE	AAACCA	1338	6	-	Zea mays	cis-acting regulatory element essential for the anaerobic induction
arahy.Tifrunner.gnm2.ann1.93VR75.1	AhTPS1	AE-box	AGAAACAA	954	8	+	Arabidopsis thaliana	part of a module for light response
arahy.Tifrunner.gnm2.ann1.93VR75.1	AhTPS1	G-Box	CACGTT	1057	6	-	Pisum sativum	cis-acting regulatory element involved in light responsiveness
arahy.Tifrunner.gnm2.ann1.93VR75.1	AhTPS1	G-box	TACGTG	1798	6	+	Arabidopsis thaliana	cis-acting regulatory element involved in light responsiveness
arahy.Tifrunner.gnm2.ann1.93VR75.1	AhTPS1	Box 4	ATTAAT	143	6	+	Petroselinum crispum	part of a conserved DNA module involved in light responsiveness
arahy.Tifrunner.gnm2.ann1.93VR75.1	AhTPS1	Box 4	ATTAAT	187	6	+	Petroselinum crispum	part of a conserved DNA module involved in light responsiveness
arahy.Tifrunner.gnm2.ann1.93VR75.1	AhTPS1	Box 4	ATTAAT	351	6	+	Petroselinum crispum	part of a conserved DNA module involved in light responsiveness
arahy.Tifrunner.gnm2.ann1.93VR75.1	AhTPS1	Box 4	ATTAAT	593	6	+	Petroselinum crispum	part of a conserved DNA module involved in light responsiveness
arahy.Tifrunner.gnm2.ann1.93VR75.1	AhTPS1	Box 4	ATTAAT	1270	6	-	Petroselinum crispum	part of a conserved DNA module involved in light responsiveness
arahy.Tifrunner.gnm2.ann1.93VR75.1	AhTPS1	MBS	CAACTG	910	6	-	Arabidopsis thaliana	MYB binding site involved in drought-inducibility
arahy.Tifrunner.gnm2.ann1.93VR75.1	AhTPS1	ATCT-motif	AATCTAATCC	1553	9	-	Pisum sativum	part of a conserved DNA module involved in light responsiveness
arahy.Tifrunner.gnm2.ann1.93VR75.1	AhTPS1	GATA-motif	GATAGGA	1330	7	-	Arabidopsis thaliana	part of a light responsive element
arahy.Tifrunner.gnm2.ann1.9VZ5EJ.1	AhTPS16	AT1-motif	AATTATTTTTTATT	322	13	+	Solanum tuberosum	part of a light responsive module
arahy.Tifrunner.gnm2.ann1.9VZ5EJ.1	AhTPS16	Box 4	ATTAAT	666	6	+	Petroselinum crispum	part of a conserved DNA module involved in light responsiveness
arahy.Tifrunner.gnm2.ann1.9VZ5EJ.1	AhTPS16	Box 4	ATTAAT	683	6	+	Petroselinum crispum	part of a conserved DNA module involved in light responsiveness
arahy.Tifrunner.gnm2.ann1.9VZ5EJ.1	AhTPS16	GARE-motif	TCTGTTG	1747	7	+	Brassica oleracea	gibberellin-responsive element
arahy.Tifrunner.gnm2.ann1.9VZ5EJ.1	AhTPS16	GATA-motif	GATAGGA	361	7	-	Arabidopsis thaliana	part of a light responsive element
arahy.Tifrunner.gnm2.ann1.9VZ5EJ.1	AhTPS16	GATA-motif	AAGGATAAGG	1213	9	+	Solanum tuberosum	part of a light responsive element
arahy.Tifrunner.gnm2.ann1.9VZ5EJ.1	AhTPS16	ARE	AAACCA	245	6	+	Zea mays	cis-acting regulatory element essential for the anaerobic induction
arahy.Tifrunner.gnm2.ann1.9VZ5EJ.1	AhTPS16	ARE	AAACCA	673	6	+	Zea mays	cis-acting regulatory element essential for the anaerobic induction
arahy.Tifrunner.gnm2.ann1.9VZ5EJ.1	AhTPS16	ARE	AAACCA	1513	6	-	Zea mays	cis-acting regulatory element essential for the anaerobic induction
arahy.Tifrunner.gnm2.ann1.9VZ5EJ.1	AhTPS16	TCA-element	CCATCTTTTT	363	9	+	Nicotiana tabacum	cis-acting element involved in salicylic acid responsiveness
arahy.Tifrunner.gnm2.ann1.9VZ5EJ.1	AhTPS16	TGACG-motif	TGACG	1234	5	+	Hordeum vulgare	cis-acting regulatory element involved in the MeJA-responsiveness
arahy.Tifrunner.gnm2.ann1.9VZ5EJ.1	AhTPS16	GT1-motif	GGTTAAT	752	7	+	Avena sativa	light responsive element
arahy.Tifrunner.gnm2.ann1.9VZ5EJ.1	AhTPS16	GT1-motif	GGTTAA	991	6	+	Arabidopsis thaliana	light responsive element
arahy.Tifrunner.gnm2.ann1.9VZ5EJ.1	AhTPS16	GT1-motif	GGTTAAT	1877	7	+	Avena sativa	light responsive element
arahy.Tifrunner.gnm2.ann1.9VZ5EJ.1	AhTPS16	TCT-motif	TCTTAC	651	6	+	Arabidopsis thaliana	part of a light responsive element
arahy.Tifrunner.gnm2.ann1.9VZ5EJ.1	AhTPS16	CGTCA-motif	CGTCA	1234	5	-	Hordeum vulgare	cis-acting regulatory element involved in the MeJA-responsiveness
arahy.Tifrunner.gnm2.ann1.A0DAR9.1	AhTPS8	Box 4	ATTAAT	118	6	+	Petroselinum crispum	part of a conserved DNA module involved in light responsiveness
arahy.Tifrunner.gnm2.ann1.A0DAR9.1	AhTPS8	Box 4	ATTAAT	162	6	+	Petroselinum crispum	part of a conserved DNA module involved in light responsiveness
arahy.Tifrunner.gnm2.ann1.A0DAR9.1	AhTPS8	Box 4	ATTAAT	337	6	+	Petroselinum crispum	part of a conserved DNA module involved in light responsiveness
arahy.Tifrunner.gnm2.ann1.A0DAR9.1	AhTPS8	Box 4	ATTAAT	586	6	+	Petroselinum crispum	part of a conserved DNA module involved in light responsiveness
arahy.Tifrunner.gnm2.ann1.A0DAR9.1	AhTPS8	Box 4	ATTAAT	1265	6	-	Petroselinum crispum	part of a conserved DNA module involved in light responsiveness
arahy.Tifrunner.gnm2.ann1.A0DAR9.1	AhTPS8	Box 4	ATTAAT	1664	6	-	Petroselinum crispum	part of a conserved DNA module involved in light responsiveness
arahy.Tifrunner.gnm2.ann1.A0DAR9.1	AhTPS8	MBS	CAACTG	904	6	-	Arabidopsis thaliana	MYB binding site involved in drought-inducibility
arahy.Tifrunner.gnm2.ann1.A0DAR9.1	AhTPS8	ATCT-motif	AATCTAATCC	1548	9	-	Pisum sativum	part of a conserved DNA module involved in light responsiveness
arahy.Tifrunner.gnm2.ann1.A0DAR9.1	AhTPS8	ABRE	ACGTG	1052	5	+	Arabidopsis thaliana	cis-acting element involved in the abscisic acid responsiveness
arahy.Tifrunner.gnm2.ann1.A0DAR9.1	AhTPS8	GT1-motif	GGTTAA	145	6	-	Arabidopsis thaliana	light responsive element
arahy.Tifrunner.gnm2.ann1.A0DAR9.1	AhTPS8	AuxRR-core	GGTCCAT	1255	7	+	Nicotiana tabacum	cis-acting regulatory element involved in auxin responsiveness
arahy.Tifrunner.gnm2.ann1.A0DAR9.1	AhTPS8	ARE	AAACCA	895	6	-	Zea mays	cis-acting regulatory element essential for the anaerobic induction
arahy.Tifrunner.gnm2.ann1.A0DAR9.1	AhTPS8	ARE	AAACCA	1332	6	-	Zea mays	cis-acting regulatory element essential for the anaerobic induction
arahy.Tifrunner.gnm2.ann1.A0DAR9.1	AhTPS8	AE-box	AGAAACTT	939	8	-	Arabidopsis thaliana	part of a module for light response
arahy.Tifrunner.gnm2.ann1.A0DAR9.1	AhTPS8	AE-box	AGAAACAA	948	8	+	Arabidopsis thaliana	part of a module for light response
arahy.Tifrunner.gnm2.ann1.A0DAR9.1	AhTPS8	AE-box	AGAAACAA	1505	8	-	Arabidopsis thaliana	part of a module for light response
arahy.Tifrunner.gnm2.ann1.A0DAR9.1	AhTPS8	LAMP-element	CCTTATCCA	1221	9	-	Spinacia oleracea	part of a light responsive element
arahy.Tifrunner.gnm2.ann1.A0DAR9.1	AhTPS8	G-Box	CACGTT	1051	6	-	Pisum sativum	cis-acting regulatory element involved in light responsiveness
arahy.Tifrunner.gnm2.ann1.AKPI0I.1	AhTPS14	TC-rich repeats	GTTTTCTTAC	746	9	+	Nicotiana tabacum	cis-acting element involved in defense and stress responsiveness
arahy.Tifrunner.gnm2.ann1.AKPI0I.1	AhTPS14	MRE	AACCTAA	934	7	+	Petroselinum crispum	MYB binding site involved in light responsiveness
arahy.Tifrunner.gnm2.ann1.AKPI0I.1	AhTPS14	Box 4	ATTAAT	76	6	+	Petroselinum crispum	part of a conserved DNA module involved in light responsiveness
arahy.Tifrunner.gnm2.ann1.AKPI0I.1	AhTPS14	Box 4	ATTAAT	1008	6	-	Petroselinum crispum	part of a conserved DNA module involved in light responsiveness
arahy.Tifrunner.gnm2.ann1.AKPI0I.1	AhTPS14	GATA-motif	AAGATAAGATT	116	10	+	Arabidopsis thaliana	part of a light responsive element
arahy.Tifrunner.gnm2.ann1.AKPI0I.1	AhTPS14	ARE	AAACCA	1168	6	-	Zea mays	cis-acting regulatory element essential for the anaerobic induction
arahy.Tifrunner.gnm2.ann1.AKPI0I.1	AhTPS14	TGACG-motif	TGACG	834	5	+	Hordeum vulgare	cis-acting regulatory element involved in the MeJA-responsiveness
arahy.Tifrunner.gnm2.ann1.AKPI0I.1	AhTPS14	TCT-motif	TCTTAC	341	6	-	Arabidopsis thaliana	part of a light responsive element
arahy.Tifrunner.gnm2.ann1.AKPI0I.1	AhTPS14	TCA-element	CCATCTTTTT	1669	9	+	Nicotiana tabacum	cis-acting element involved in salicylic acid responsiveness
arahy.Tifrunner.gnm2.ann1.AKPI0I.1	AhTPS14	P-box	CCTTTTG	1225	7	+	Oryza sativa	gibberellin-responsive element
arahy.Tifrunner.gnm2.ann1.AKPI0I.1	AhTPS14	AE-box	AGAAACTT	654	8	-	Arabidopsis thaliana	part of a module for light response
arahy.Tifrunner.gnm2.ann1.AKPI0I.1	AhTPS14	AE-box	AGAAACAA	1202	8	-	Arabidopsis thaliana	part of a module for light response
arahy.Tifrunner.gnm2.ann1.AKPI0I.1	AhTPS14	CGTCA-motif	CGTCA	834	5	-	Hordeum vulgare	cis-acting regulatory element involved in the MeJA-responsiveness
arahy.Tifrunner.gnm2.ann1.BL0RCS.1	AhTPS7	ARE	AAACCA	1435	6	+	Zea mays	cis-acting regulatory element essential for the anaerobic induction
arahy.Tifrunner.gnm2.ann1.BL0RCS.1	AhTPS7	ABRE	CACGTG	1104	6	-	Arabidopsis thaliana	cis-acting element involved in the abscisic acid responsiveness
arahy.Tifrunner.gnm2.ann1.BL0RCS.1	AhTPS7	ABRE	ACGTG	1105	5	+	Arabidopsis thaliana	cis-acting element involved in the abscisic acid responsiveness
arahy.Tifrunner.gnm2.ann1.BL0RCS.1	AhTPS7	ABRE	AACCCGG	1179	7	-	Arabidopsis thaliana	cis-acting element involved in the abscisic acid responsiveness
arahy.Tifrunner.gnm2.ann1.BL0RCS.1	AhTPS7	ABRE	AACCCGG	1626	7	+	Arabidopsis thaliana	cis-acting element involved in the abscisic acid responsiveness
arahy.Tifrunner.gnm2.ann1.BL0RCS.1	AhTPS7	GT1-motif	GGTTAAT	96	7	-	Avena sativa	light responsive element
arahy.Tifrunner.gnm2.ann1.BL0RCS.1	AhTPS7	GT1-motif	GGTTAA	97	6	-	Arabidopsis thaliana	light responsive element
arahy.Tifrunner.gnm2.ann1.BL0RCS.1	AhTPS7	GT1-motif	GGTTAAT	1518	7	+	Avena sativa	light responsive element
arahy.Tifrunner.gnm2.ann1.BL0RCS.1	AhTPS7	GT1-motif	GGTTAA	1855	6	+	Arabidopsis thaliana	light responsive element
arahy.Tifrunner.gnm2.ann1.BL0RCS.1	AhTPS7	TCT-motif	TCTTAC	679	6	-	Arabidopsis thaliana	part of a light responsive element
arahy.Tifrunner.gnm2.ann1.BL0RCS.1	AhTPS7	TCT-motif	TCTTAC	911	6	+	Arabidopsis thaliana	part of a light responsive element
arahy.Tifrunner.gnm2.ann1.BL0RCS.1	AhTPS7	TCT-motif	TCTTAC	1413	6	+	Arabidopsis thaliana	part of a light responsive element
arahy.Tifrunner.gnm2.ann1.BL0RCS.1	AhTPS7	G-box	CACGTG	1104	6	-	Arabidopsis thaliana	cis-acting regulatory element involved in light responsiveness
arahy.Tifrunner.gnm2.ann1.BL0RCS.1	AhTPS7	G-Box	CACGTG	1104	6	-	Pisum sativum	cis-acting regulatory element involved in light responsiveness
arahy.Tifrunner.gnm2.ann1.BL0RCS.1	AhTPS7	Box 4	ATTAAT	239	6	+	Petroselinum crispum	part of a conserved DNA module involved in light responsiveness
arahy.Tifrunner.gnm2.ann1.BL0RCS.1	AhTPS7	Box 4	ATTAAT	369	6	+	Petroselinum crispum	part of a conserved DNA module involved in light responsiveness
arahy.Tifrunner.gnm2.ann1.BL0RCS.1	AhTPS7	Box 4	ATTAAT	373	6	+	Petroselinum crispum	part of a conserved DNA module involved in light responsiveness
arahy.Tifrunner.gnm2.ann1.BL0RCS.1	AhTPS7	Box 4	ATTAAT	896	6	+	Petroselinum crispum	part of a conserved DNA module involved in light responsiveness
arahy.Tifrunner.gnm2.ann1.BL0RCS.1	AhTPS7	Box 4	ATTAAT	1428	6	-	Petroselinum crispum	part of a conserved DNA module involved in light responsiveness
arahy.Tifrunner.gnm2.ann1.BL0RCS.1	AhTPS7	Box 4	ATTAAT	1445	6	-	Petroselinum crispum	part of a conserved DNA module involved in light responsiveness
arahy.Tifrunner.gnm2.ann1.BL0RCS.1	AhTPS7	TATC-box	TATCCCA	1011	7	-	Oryza sativa	cis-acting element involved in gibberellin-responsiveness
arahy.Tifrunner.gnm2.ann1.CM68RF.1	AhTPS11	MBS	CAACTG	171	6	+	Arabidopsis thaliana	MYB binding site involved in drought-inducibility
arahy.Tifrunner.gnm2.ann1.CM68RF.1	AhTPS11	MBS	CAACTG	289	6	-	Arabidopsis thaliana	MYB binding site involved in drought-inducibility
arahy.Tifrunner.gnm2.ann1.CM68RF.1	AhTPS11	Box 4	ATTAAT	107	6	+	Petroselinum crispum	part of a conserved DNA module involved in light responsiveness
arahy.Tifrunner.gnm2.ann1.CM68RF.1	AhTPS11	Box 4	ATTAAT	1533	6	-	Petroselinum crispum	part of a conserved DNA module involved in light responsiveness
arahy.Tifrunner.gnm2.ann1.CM68RF.1	AhTPS11	GARE-motif	TCTGTTG	823	7	+	Brassica oleracea	gibberellin-responsive element
arahy.Tifrunner.gnm2.ann1.CM68RF.1	AhTPS11	MRE	AACCTAA	1010	7	-	Petroselinum crispum	MYB binding site involved in light responsiveness
arahy.Tifrunner.gnm2.ann1.CM68RF.1	AhTPS11	GATA-motif	GATAGGA	741	7	-	Arabidopsis thaliana	part of a light responsive element
arahy.Tifrunner.gnm2.ann1.CM68RF.1	AhTPS11	GATA-motif	GATAGGA	1975	7	+	Arabidopsis thaliana	part of a light responsive element
arahy.Tifrunner.gnm2.ann1.CM68RF.1	AhTPS11	TATC-box	TATCCCA	1133	7	-	Oryza sativa	cis-acting element involved in gibberellin-responsiveness
arahy.Tifrunner.gnm2.ann1.CM68RF.1	AhTPS11	ARE	AAACCA	1127	6	-	Zea mays	cis-acting regulatory element essential for the anaerobic induction
arahy.Tifrunner.gnm2.ann1.CM68RF.1	AhTPS11	ARE	AAACCA	1423	6	-	Zea mays	cis-acting regulatory element essential for the anaerobic induction
arahy.Tifrunner.gnm2.ann1.CM68RF.1	AhTPS11	ABRE	ACGTG	998	5	+	Arabidopsis thaliana	cis-acting element involved in the abscisic acid responsiveness
arahy.Tifrunner.gnm2.ann1.CM68RF.1	AhTPS11	ABRE	ACGTG	1391	5	-	Arabidopsis thaliana	cis-acting element involved in the abscisic acid responsiveness
arahy.Tifrunner.gnm2.ann1.CM68RF.1	AhTPS11	TCT-motif	TCTTAC	511	6	+	Arabidopsis thaliana	part of a light responsive element
arahy.Tifrunner.gnm2.ann1.CM68RF.1	AhTPS11	GT1-motif	GGTTAA	1491	6	-	Arabidopsis thaliana	light responsive element
arahy.Tifrunner.gnm2.ann1.CM68RF.1	AhTPS11	G-box	TACGTG	1391	6	-	Arabidopsis thaliana	cis-acting regulatory element involved in light responsiveness
arahy.Tifrunner.gnm2.ann1.CM68RF.1	AhTPS11	TGA-element	AACGAC	970	6	-	Brassica oleracea	auxin-responsive element
arahy.Tifrunner.gnm2.ann1.CM68RF.1	AhTPS11	TGA-element	AACGAC	1073	6	-	Brassica oleracea	auxin-responsive element
arahy.Tifrunner.gnm2.ann1.CM68RF.1	AhTPS11	G-Box	CACGTT	997	6	-	Pisum sativum	cis-acting regulatory element involved in light responsiveness
arahy.Tifrunner.gnm2.ann1.E48PAY.1	AhTPS6	G-box	CACGTG	478	6	+	Arabidopsis thaliana	cis-acting regulatory element involved in light responsiveness
arahy.Tifrunner.gnm2.ann1.E48PAY.1	AhTPS6	G-box	CACGTC	1439	6	-	Zea mays	cis-acting regulatory element involved in light responsiveness
arahy.Tifrunner.gnm2.ann1.E48PAY.1	AhTPS6	P-box	CCTTTTG	1804	7	+	Oryza sativa	gibberellin-responsive element
arahy.Tifrunner.gnm2.ann1.E48PAY.1	AhTPS6	G-Box	CACGTG	478	6	+	Pisum sativum	cis-acting regulatory element involved in light responsiveness
arahy.Tifrunner.gnm2.ann1.E48PAY.1	AhTPS6	CGTCA-motif	CGTCA	1438	5	-	Hordeum vulgare	cis-acting regulatory element involved in the MeJA-responsiveness
arahy.Tifrunner.gnm2.ann1.E48PAY.1	AhTPS6	CGTCA-motif	CGTCA	1643	5	+	Hordeum vulgare	cis-acting regulatory element involved in the MeJA-responsiveness
arahy.Tifrunner.gnm2.ann1.E48PAY.1	AhTPS6	CAG-motif	GAAAGGCAGAC	905	10	-	Arabidopsis thaliana	part of a light response element
arahy.Tifrunner.gnm2.ann1.E48PAY.1	AhTPS6	ARE	AAACCA	1231	6	-	Zea mays	cis-acting regulatory element essential for the anaerobic induction
arahy.Tifrunner.gnm2.ann1.E48PAY.1	AhTPS6	ABRE	CACGTG	478	6	+	Arabidopsis thaliana	cis-acting element involved in the abscisic acid responsiveness
arahy.Tifrunner.gnm2.ann1.E48PAY.1	AhTPS6	ABRE	ACGTG	479	5	+	Arabidopsis thaliana	cis-acting element involved in the abscisic acid responsiveness
arahy.Tifrunner.gnm2.ann1.E48PAY.1	AhTPS6	ABRE	ACGTG	1440	5	+	Arabidopsis thaliana	cis-acting element involved in the abscisic acid responsiveness
arahy.Tifrunner.gnm2.ann1.E48PAY.1	AhTPS6	TCA-element	CCATCTTTTT	866	9	-	Nicotiana tabacum	cis-acting element involved in salicylic acid responsiveness
arahy.Tifrunner.gnm2.ann1.E48PAY.1	AhTPS6	TCT-motif	TCTTAC	246	6	-	Arabidopsis thaliana	part of a light responsive element
arahy.Tifrunner.gnm2.ann1.E48PAY.1	AhTPS6	GT1-motif	GGTTAA	934	6	+	Arabidopsis thaliana	light responsive element
arahy.Tifrunner.gnm2.ann1.E48PAY.1	AhTPS6	TGACG-motif	TGACG	1438	5	+	Hordeum vulgare	cis-acting regulatory element involved in the MeJA-responsiveness
arahy.Tifrunner.gnm2.ann1.E48PAY.1	AhTPS6	TGACG-motif	TGACG	1643	5	-	Hordeum vulgare	cis-acting regulatory element involved in the MeJA-responsiveness
arahy.Tifrunner.gnm2.ann1.E48PAY.1	AhTPS6	GA-motif	ATAGATAA	677	8	-	Arabidopsis thaliana	part of a light responsive element
arahy.Tifrunner.gnm2.ann1.E48PAY.1	AhTPS6	TC-rich repeats	GTTTTCTTAC	246	9	-	Nicotiana tabacum	cis-acting element involved in defense and stress responsiveness
arahy.Tifrunner.gnm2.ann1.E48PAY.1	AhTPS6	TC-rich repeats	ATTCTCTAAC	503	9	-	Nicotiana tabacum	cis-acting element involved in defense and stress responsiveness
arahy.Tifrunner.gnm2.ann1.E48PAY.1	AhTPS6	MBS	CAACTG	1453	6	+	Arabidopsis thaliana	MYB binding site involved in drought-inducibility
arahy.Tifrunner.gnm2.ann1.E48PAY.1	AhTPS6	MBS	CAACTG	1988	6	+	Arabidopsis thaliana	MYB binding site involved in drought-inducibility
arahy.Tifrunner.gnm2.ann1.E48PAY.1	AhTPS6	Box 4	ATTAAT	216	6	+	Petroselinum crispum	part of a conserved DNA module involved in light responsiveness
arahy.Tifrunner.gnm2.ann1.E48PAY.1	AhTPS6	Box 4	ATTAAT	341	6	+	Petroselinum crispum	part of a conserved DNA module involved in light responsiveness
arahy.Tifrunner.gnm2.ann1.E48PAY.1	AhTPS6	Box 4	ATTAAT	554	6	+	Petroselinum crispum	part of a conserved DNA module involved in light responsiveness
arahy.Tifrunner.gnm2.ann1.E48PAY.1	AhTPS6	Box 4	ATTAAT	784	6	+	Petroselinum crispum	part of a conserved DNA module involved in light responsiveness
arahy.Tifrunner.gnm2.ann1.E48PAY.1	AhTPS6	Box 4	ATTAAT	788	6	+	Petroselinum crispum	part of a conserved DNA module involved in light responsiveness
arahy.Tifrunner.gnm2.ann1.E48PAY.1	AhTPS6	Box 4	ATTAAT	1032	6	-	Petroselinum crispum	part of a conserved DNA module involved in light responsiveness
arahy.Tifrunner.gnm2.ann1.E48PAY.1	AhTPS6	Box 4	ATTAAT	1065	6	-	Petroselinum crispum	part of a conserved DNA module involved in light responsiveness
arahy.Tifrunner.gnm2.ann1.E48PAY.1	AhTPS6	I-box	AGATAAGG	675	8	-	Triticum aestivum	part of a light responsive element
arahy.Tifrunner.gnm2.ann1.E48PAY.1	AhTPS6	I-box	TGATAATGT	972	9	-	Solanum tuberosum	part of a light responsive element
arahy.Tifrunner.gnm2.ann1.FP7P7G.1	AhTPS12	GT1-motif	GGTTAA	1115	6	-	Arabidopsis thaliana	light responsive element
arahy.Tifrunner.gnm2.ann1.FP7P7G.1	AhTPS12	TCA-element	CCATCTTTTT	1873	9	+	Nicotiana tabacum	cis-acting element involved in salicylic acid responsiveness
arahy.Tifrunner.gnm2.ann1.FP7P7G.1	AhTPS12	ABRE	ACGTG	1044	5	-	Arabidopsis thaliana	cis-acting element involved in the abscisic acid responsiveness
arahy.Tifrunner.gnm2.ann1.FP7P7G.1	AhTPS12	ABRE	GCAACGTGTC	1368	9	+	Hordeum vulgare	cis-acting element involved in the abscisic acid responsiveness
arahy.Tifrunner.gnm2.ann1.FP7P7G.1	AhTPS12	ABRE	CACGTG	1370	6	-	Arabidopsis thaliana	cis-acting element involved in the abscisic acid responsiveness
arahy.Tifrunner.gnm2.ann1.FP7P7G.1	AhTPS12	ABRE	ACGTG	1371	5	+	Arabidopsis thaliana	cis-acting element involved in the abscisic acid responsiveness
arahy.Tifrunner.gnm2.ann1.FP7P7G.1	AhTPS12	ARE	AAACCA	208	6	+	Zea mays	cis-acting regulatory element essential for the anaerobic induction
arahy.Tifrunner.gnm2.ann1.FP7P7G.1	AhTPS12	ARE	AAACCA	1971	6	+	Zea mays	cis-acting regulatory element essential for the anaerobic induction
arahy.Tifrunner.gnm2.ann1.FP7P7G.1	AhTPS12	TCCC-motif	TCTCCCT	1882	7	+	Spinacia oleracea	part of a light responsive element
arahy.Tifrunner.gnm2.ann1.FP7P7G.1	AhTPS12	LAMP-element	CCTTATCCA	612	9	+	Spinacia oleracea	part of a light responsive element
arahy.Tifrunner.gnm2.ann1.FP7P7G.1	AhTPS12	3-AF1 binding site	TAAGAGAGGAA	1854	11	-	Solanum tuberosum	light responsive element
arahy.Tifrunner.gnm2.ann1.FP7P7G.1	AhTPS12	AE-box	AGAAACTT	50	8	-	Arabidopsis thaliana	part of a module for light response
arahy.Tifrunner.gnm2.ann1.FP7P7G.1	AhTPS12	G-Box	CACGTT	1044	6	+	Pisum sativum	cis-acting regulatory element involved in light responsiveness
arahy.Tifrunner.gnm2.ann1.FP7P7G.1	AhTPS12	G-Box	CACGTG	1370	6	-	Pisum sativum	cis-acting regulatory element involved in light responsiveness
arahy.Tifrunner.gnm2.ann1.FP7P7G.1	AhTPS12	G-box	tgACACGTGGCA	1367	11	-	Lycopersicon esculentum	cis-acting regulatory element involved in light responsiveness
arahy.Tifrunner.gnm2.ann1.FP7P7G.1	AhTPS12	G-box	ACACGTGGC	1368	9	-	Brassica napus	cis-acting regulatory element involved in light responsiveness
arahy.Tifrunner.gnm2.ann1.FP7P7G.1	AhTPS12	G-box	CACGTG	1370	6	-	Arabidopsis thaliana	cis-acting regulatory element involved in light responsiveness
arahy.Tifrunner.gnm2.ann1.FP7P7G.1	AhTPS12	TGA-element	AACGAC	930	6	+	Brassica oleracea	auxin-responsive element
arahy.Tifrunner.gnm2.ann1.FP7P7G.1	AhTPS12	I-box	gGATAAGGTG	610	9	-	Zea mays	part of a light responsive element
arahy.Tifrunner.gnm2.ann1.FP7P7G.1	AhTPS12	Box 4	ATTAAT	414	6	+	Petroselinum crispum	part of a conserved DNA module involved in light responsiveness
arahy.Tifrunner.gnm2.ann1.FP7P7G.1	AhTPS12	Box 4	ATTAAT	434	6	+	Petroselinum crispum	part of a conserved DNA module involved in light responsiveness
arahy.Tifrunner.gnm2.ann1.FP7P7G.1	AhTPS12	Box 4	ATTAAT	691	6	+	Petroselinum crispum	part of a conserved DNA module involved in light responsiveness
arahy.Tifrunner.gnm2.ann1.FP7P7G.1	AhTPS12	Box 4	ATTAAT	1275	6	-	Petroselinum crispum	part of a conserved DNA module involved in light responsiveness
arahy.Tifrunner.gnm2.ann1.FP7P7G.1	AhTPS12	Box 4	ATTAAT	1416	6	-	Petroselinum crispum	part of a conserved DNA module involved in light responsiveness
arahy.Tifrunner.gnm2.ann1.FP7P7G.1	AhTPS12	MBS	CAACTG	1941	6	-	Arabidopsis thaliana	MYB binding site involved in drought-inducibility
arahy.Tifrunner.gnm2.ann1.FP7P7G.1	AhTPS12	AT1-motif	AATTATTTTTTATT	635	13	-	Solanum tuberosum	part of a light responsive module
arahy.Tifrunner.gnm2.ann1.FP7P7G.1	AhTPS12	TC-rich repeats	GTTTTCTTAC	1447	9	-	Nicotiana tabacum	cis-acting element involved in defense and stress responsiveness
arahy.Tifrunner.gnm2.ann1.FP7P7G.1	AhTPS12	ACE	CTAACGTATT	258	9	-	Petroselinum crispum	cis-acting element involved in light responsiveness
arahy.Tifrunner.gnm2.ann1.FP7P7G.1	AhTPS12	LTR	CCGAAA	597	6	-	Hordeum vulgare	cis-acting element involved in low-temperature responsiveness
arahy.Tifrunner.gnm2.ann1.FTDL1P.1	AhTPS10	TGA-element	AACGAC	711	6	+	Brassica oleracea	auxin-responsive element
arahy.Tifrunner.gnm2.ann1.FTDL1P.1	AhTPS10	TGA-element	AACGAC	1962	6	-	Brassica oleracea	auxin-responsive element
arahy.Tifrunner.gnm2.ann1.FTDL1P.1	AhTPS10	3-AF1 binding site	TAAGAGAGGAA	383	10	-	Solanum tuberosum	light responsive element
arahy.Tifrunner.gnm2.ann1.FTDL1P.1	AhTPS10	CGTCA-motif	CGTCA	394	5	+	Hordeum vulgare	cis-acting regulatory element involved in the MeJA-responsiveness
arahy.Tifrunner.gnm2.ann1.FTDL1P.1	AhTPS10	CGTCA-motif	CGTCA	1268	5	-	Hordeum vulgare	cis-acting regulatory element involved in the MeJA-responsiveness
arahy.Tifrunner.gnm2.ann1.FTDL1P.1	AhTPS10	Sp1	GGGCGG	361	6	-	Oryza sativa	light responsive element
arahy.Tifrunner.gnm2.ann1.FTDL1P.1	AhTPS10	ARE	AAACCA	70	6	-	Zea mays	cis-acting regulatory element essential for the anaerobic induction
arahy.Tifrunner.gnm2.ann1.FTDL1P.1	AhTPS10	ARE	AAACCA	285	6	-	Zea mays	cis-acting regulatory element essential for the anaerobic induction
arahy.Tifrunner.gnm2.ann1.FTDL1P.1	AhTPS10	ARE	AAACCA	1286	6	+	Zea mays	cis-acting regulatory element essential for the anaerobic induction
arahy.Tifrunner.gnm2.ann1.FTDL1P.1	AhTPS10	ARE	AAACCA	1340	6	+	Zea mays	cis-acting regulatory element essential for the anaerobic induction
arahy.Tifrunner.gnm2.ann1.FTDL1P.1	AhTPS10	ARE	AAACCA	1785	6	-	Zea mays	cis-acting regulatory element essential for the anaerobic induction
arahy.Tifrunner.gnm2.ann1.FTDL1P.1	AhTPS10	TCCC-motif	TCTCCCT	1843	7	+	Spinacia oleracea	part of a light responsive element
arahy.Tifrunner.gnm2.ann1.FTDL1P.1	AhTPS10	TGACG-motif	TGACG	394	5	-	Hordeum vulgare	cis-acting regulatory element involved in the MeJA-responsiveness
arahy.Tifrunner.gnm2.ann1.FTDL1P.1	AhTPS10	TGACG-motif	TGACG	1268	5	+	Hordeum vulgare	cis-acting regulatory element involved in the MeJA-responsiveness
arahy.Tifrunner.gnm2.ann1.FTDL1P.1	AhTPS10	LTR	CCGAAA	472	6	+	Hordeum vulgare	cis-acting element involved in low-temperature responsiveness
arahy.Tifrunner.gnm2.ann1.FTDL1P.1	AhTPS10	MBS	CAACTG	341	6	+	Arabidopsis thaliana	MYB binding site involved in drought-inducibility
arahy.Tifrunner.gnm2.ann1.FTDL1P.1	AhTPS10	AT1-motif	AATTATTTTTTATT	1670	13	+	Solanum tuberosum	part of a light responsive module
arahy.Tifrunner.gnm2.ann1.FTDL1P.1	AhTPS10	Box 4	ATTAAT	55	6	+	Petroselinum crispum	part of a conserved DNA module involved in light responsiveness
arahy.Tifrunner.gnm2.ann1.FTDL1P.1	AhTPS10	Box 4	ATTAAT	256	6	+	Petroselinum crispum	part of a conserved DNA module involved in light responsiveness
arahy.Tifrunner.gnm2.ann1.FTDL1P.1	AhTPS10	Box 4	ATTAAT	904	6	+	Petroselinum crispum	part of a conserved DNA module involved in light responsiveness
arahy.Tifrunner.gnm2.ann1.FTDL1P.1	AhTPS10	Box 4	ATTAAT	1414	6	-	Petroselinum crispum	part of a conserved DNA module involved in light responsiveness
arahy.Tifrunner.gnm2.ann1.FTDL1P.1	AhTPS10	Box 4	ATTAAT	1504	6	-	Petroselinum crispum	part of a conserved DNA module involved in light responsiveness
arahy.Tifrunner.gnm2.ann1.FTDL1P.1	AhTPS10	Box 4	ATTAAT	1576	6	-	Petroselinum crispum	part of a conserved DNA module involved in light responsiveness
arahy.Tifrunner.gnm2.ann1.FTDL1P.1	AhTPS10	Box 4	ATTAAT	1631	6	-	Petroselinum crispum	part of a conserved DNA module involved in light responsiveness
arahy.Tifrunner.gnm2.ann1.FTDL1P.1	AhTPS10	Box 4	ATTAAT	1640	6	-	Petroselinum crispum	part of a conserved DNA module involved in light responsiveness
arahy.Tifrunner.gnm2.ann1.FTDL1P.1	AhTPS10	Box 4	ATTAAT	1690	6	-	Petroselinum crispum	part of a conserved DNA module involved in light responsiveness
arahy.Tifrunner.gnm2.ann1.FZMU71.1	AhTPS15	CGTCA-motif	CGTCA	442	5	-	Hordeum vulgare	cis-acting regulatory element involved in the MeJA-responsiveness
arahy.Tifrunner.gnm2.ann1.FZMU71.1	AhTPS15	CGTCA-motif	CGTCA	836	5	-	Hordeum vulgare	cis-acting regulatory element involved in the MeJA-responsiveness
arahy.Tifrunner.gnm2.ann1.FZMU71.1	AhTPS15	WUN-motif	AAATTTCCT	1710	9	-	Brassica oleracea	wound-responsive element
arahy.Tifrunner.gnm2.ann1.FZMU71.1	AhTPS15	TGA-element	AACGAC	983	6	-	Brassica oleracea	auxin-responsive element
arahy.Tifrunner.gnm2.ann1.FZMU71.1	AhTPS15	TCA-element	CCATCTTTTT	81	9	-	Nicotiana tabacum	cis-acting element involved in salicylic acid responsiveness
arahy.Tifrunner.gnm2.ann1.FZMU71.1	AhTPS15	GT1-motif	GGTTAAT	2012	7	-	Avena sativa	light responsive element
arahy.Tifrunner.gnm2.ann1.FZMU71.1	AhTPS15	GT1-motif	GGTTAA	2013	6	-	Arabidopsis thaliana	light responsive element
arahy.Tifrunner.gnm2.ann1.FZMU71.1	AhTPS15	TGACG-motif	TGACG	442	5	+	Hordeum vulgare	cis-acting regulatory element involved in the MeJA-responsiveness
arahy.Tifrunner.gnm2.ann1.FZMU71.1	AhTPS15	TGACG-motif	TGACG	836	5	+	Hordeum vulgare	cis-acting regulatory element involved in the MeJA-responsiveness
arahy.Tifrunner.gnm2.ann1.FZMU71.1	AhTPS15	ARE	AAACCA	45	6	+	Zea mays	cis-acting regulatory element essential for the anaerobic induction
arahy.Tifrunner.gnm2.ann1.FZMU71.1	AhTPS15	ARE	AAACCA	351	6	-	Zea mays	cis-acting regulatory element essential for the anaerobic induction
arahy.Tifrunner.gnm2.ann1.FZMU71.1	AhTPS15	ARE	AAACCA	556	6	-	Zea mays	cis-acting regulatory element essential for the anaerobic induction
arahy.Tifrunner.gnm2.ann1.FZMU71.1	AhTPS15	TATC-box	TATCCCA	1246	7	-	Oryza sativa	cis-acting element involved in gibberellin-responsiveness
arahy.Tifrunner.gnm2.ann1.FZMU71.1	AhTPS15	Box 4	ATTAAT	1831	6	-	Petroselinum crispum	part of a conserved DNA module involved in light responsiveness
arahy.Tifrunner.gnm2.ann1.FZMU71.1	AhTPS15	Box 4	ATTAAT	1942	6	-	Petroselinum crispum	part of a conserved DNA module involved in light responsiveness
arahy.Tifrunner.gnm2.ann1.FZMU71.1	AhTPS15	I-box	gGATAAGGTG	1037	9	-	Zea mays	part of a light responsive element
arahy.Tifrunner.gnm2.ann1.FZMU71.1	AhTPS15	I-box	TAGATAACC	1525	9	-	Pisum sativum	part of a light responsive element
arahy.Tifrunner.gnm2.ann1.FZMU71.1	AhTPS15	I-box	AAGATAAGGCT	1537	10	-	Gossypium hirsutum	part of a light responsive element
arahy.Tifrunner.gnm2.ann1.FZMU71.1	AhTPS15	GA-motif	ATAGATAA	1527	8	-	Arabidopsis thaliana	part of a light responsive element
arahy.Tifrunner.gnm2.ann1.G88L7W.1	AhTPS2	I-box	cCATATCCAAT	1502	10	+	Flaveria trinervia	part of a light responsive element
arahy.Tifrunner.gnm2.ann1.G88L7W.1	AhTPS2	I-box	AAGATAAGGCT	1993	10	-	Gossypium hirsutum	part of a light responsive element
arahy.Tifrunner.gnm2.ann1.G88L7W.1	AhTPS2	Box 4	ATTAAT	438	6	+	Petroselinum crispum	part of a conserved DNA module involved in light responsiveness
arahy.Tifrunner.gnm2.ann1.G88L7W.1	AhTPS2	Box 4	ATTAAT	582	6	+	Petroselinum crispum	part of a conserved DNA module involved in light responsiveness
arahy.Tifrunner.gnm2.ann1.G88L7W.1	AhTPS2	Box 4	ATTAAT	1097	6	-	Petroselinum crispum	part of a conserved DNA module involved in light responsiveness
arahy.Tifrunner.gnm2.ann1.G88L7W.1	AhTPS2	MBS	CAACTG	797	6	+	Arabidopsis thaliana	MYB binding site involved in drought-inducibility
arahy.Tifrunner.gnm2.ann1.G88L7W.1	AhTPS2	MBS	CAACTG	1620	6	-	Arabidopsis thaliana	MYB binding site involved in drought-inducibility
arahy.Tifrunner.gnm2.ann1.G88L7W.1	AhTPS2	TC-rich repeats	ATTCTCTAAC	373	9	-	Nicotiana tabacum	cis-acting element involved in defense and stress responsiveness
arahy.Tifrunner.gnm2.ann1.G88L7W.1	AhTPS2	TATC-box	TATCCCA	1713	7	+	Oryza sativa	cis-acting element involved in gibberellin-responsiveness
arahy.Tifrunner.gnm2.ann1.G88L7W.1	AhTPS2	GATA-motif	AAGGATAAGG	1585	9	+	Solanum tuberosum	part of a light responsive element
arahy.Tifrunner.gnm2.ann1.G88L7W.1	AhTPS2	Box II	CCACGTGGC	746	9	+	Petroselinum crispum	part of a light responsive element
arahy.Tifrunner.gnm2.ann1.G88L7W.1	AhTPS2	TCT-motif	TCTTAC	706	6	-	Arabidopsis thaliana	part of a light responsive element
arahy.Tifrunner.gnm2.ann1.G88L7W.1	AhTPS2	TCT-motif	TCTTAC	1297	6	-	Arabidopsis thaliana	part of a light responsive element
arahy.Tifrunner.gnm2.ann1.G88L7W.1	AhTPS2	ABRE	ACGTG	607	5	+	Arabidopsis thaliana	cis-acting element involved in the abscisic acid responsiveness
arahy.Tifrunner.gnm2.ann1.G88L7W.1	AhTPS2	ABRE	ACGTG	726	5	-	Arabidopsis thaliana	cis-acting element involved in the abscisic acid responsiveness
arahy.Tifrunner.gnm2.ann1.G88L7W.1	AhTPS2	ABRE	CACGTG	747	6	+	Arabidopsis thaliana	cis-acting element involved in the abscisic acid responsiveness
arahy.Tifrunner.gnm2.ann1.G88L7W.1	AhTPS2	ABRE	ACGTG	748	5	+	Arabidopsis thaliana	cis-acting element involved in the abscisic acid responsiveness
arahy.Tifrunner.gnm2.ann1.G88L7W.1	AhTPS2	ABRE	CACGTG	1442	6	-	Arabidopsis thaliana	cis-acting element involved in the abscisic acid responsiveness
arahy.Tifrunner.gnm2.ann1.G88L7W.1	AhTPS2	ABRE	ACGTG	1443	5	+	Arabidopsis thaliana	cis-acting element involved in the abscisic acid responsiveness
arahy.Tifrunner.gnm2.ann1.G88L7W.1	AhTPS2	ABRE	ACGTG	1709	5	-	Arabidopsis thaliana	cis-acting element involved in the abscisic acid responsiveness
arahy.Tifrunner.gnm2.ann1.G88L7W.1	AhTPS2	ARE	AAACCA	1047	6	-	Zea mays	cis-acting regulatory element essential for the anaerobic induction
arahy.Tifrunner.gnm2.ann1.G88L7W.1	AhTPS2	ARE	AAACCA	1555	6	+	Zea mays	cis-acting regulatory element essential for the anaerobic induction
arahy.Tifrunner.gnm2.ann1.G88L7W.1	AhTPS2	LAMP-element	CCTTATCCA	1502	9	+	Spinacia oleracea	part of a light responsive element
arahy.Tifrunner.gnm2.ann1.G88L7W.1	AhTPS2	3-AF1 binding site	TAAGAGAGGAA	1590	10	+	Solanum tuberosum	light responsive element
arahy.Tifrunner.gnm2.ann1.G88L7W.1	AhTPS2	G-Box	CACGTT	726	6	+	Pisum sativum	cis-acting regulatory element involved in light responsiveness
arahy.Tifrunner.gnm2.ann1.G88L7W.1	AhTPS2	G-Box	CACGTG	747	6	+	Pisum sativum	cis-acting regulatory element involved in light responsiveness
arahy.Tifrunner.gnm2.ann1.G88L7W.1	AhTPS2	G-Box	CACGTG	1442	6	-	Pisum sativum	cis-acting regulatory element involved in light responsiveness
arahy.Tifrunner.gnm2.ann1.G88L7W.1	AhTPS2	G-box	TACGTG	606	6	+	Arabidopsis thaliana	cis-acting regulatory element involved in light responsiveness
arahy.Tifrunner.gnm2.ann1.G88L7W.1	AhTPS2	G-box	CAGACGTGGCA	630	10	+	Nicotiana plumbaginifolia	cis-acting regulatory element involved in light responsiveness
arahy.Tifrunner.gnm2.ann1.G88L7W.1	AhTPS2	G-box	GCCACGTGGA	745	9	-	Arabidopsis thaliana	cis-acting regulatory element involved in light responsiveness
arahy.Tifrunner.gnm2.ann1.G88L7W.1	AhTPS2	G-box	CACGTG	747	6	+	Arabidopsis thaliana	cis-acting regulatory element involved in light responsiveness
arahy.Tifrunner.gnm2.ann1.G88L7W.1	AhTPS2	G-box	CACGTG	1442	6	-	Arabidopsis thaliana	cis-acting regulatory element involved in light responsiveness
arahy.Tifrunner.gnm2.ann1.G88L7W.1	AhTPS2	G-box	TACGTG	1709	6	-	Arabidopsis thaliana	cis-acting regulatory element involved in light responsiveness
arahy.Tifrunner.gnm2.ann1.G88L7W.1	AhTPS2	TGA-element	AACGAC	1787	6	-	Brassica oleracea	auxin-responsive element
arahy.Tifrunner.gnm2.ann1.IE8W25.1	AhTPS4	G-Box	CACGTT	997	6	-	Pisum sativum	cis-acting regulatory element involved in light responsiveness
arahy.Tifrunner.gnm2.ann1.IE8W25.1	AhTPS4	P-box	CCTTTTG	254	7	-	Oryza sativa	gibberellin-responsive element
arahy.Tifrunner.gnm2.ann1.IE8W25.1	AhTPS4	G-box	TACGTG	1392	6	-	Arabidopsis thaliana	cis-acting regulatory element involved in light responsiveness
arahy.Tifrunner.gnm2.ann1.IE8W25.1	AhTPS4	TGA-element	AACGAC	961	6	+	Brassica oleracea	auxin-responsive element
arahy.Tifrunner.gnm2.ann1.IE8W25.1	AhTPS4	TGA-element	AACGAC	970	6	-	Brassica oleracea	auxin-responsive element
arahy.Tifrunner.gnm2.ann1.IE8W25.1	AhTPS4	TGA-element	AACGAC	1073	6	-	Brassica oleracea	auxin-responsive element
arahy.Tifrunner.gnm2.ann1.IE8W25.1	AhTPS4	LAMP-element	CTTTATCA	1261	8	-	Pisum sativum	part of a light responsive element
arahy.Tifrunner.gnm2.ann1.IE8W25.1	AhTPS4	AE-box	AGAAACAA	1272	8	-	Arabidopsis thaliana	part of a module for light response
arahy.Tifrunner.gnm2.ann1.IE8W25.1	AhTPS4	MBSI	aaaAaaC(G/C)GTTA	1087	10.5	-	Petunia hybrida	MYB binding site involved in flavonoid biosynthetic genes regulation
arahy.Tifrunner.gnm2.ann1.IE8W25.1	AhTPS4	ARE	AAACCA	250	6	+	Zea mays	cis-acting regulatory element essential for the anaerobic induction
arahy.Tifrunner.gnm2.ann1.IE8W25.1	AhTPS4	ARE	AAACCA	1129	6	-	Zea mays	cis-acting regulatory element essential for the anaerobic induction
arahy.Tifrunner.gnm2.ann1.IE8W25.1	AhTPS4	ARE	AAACCA	1424	6	-	Zea mays	cis-acting regulatory element essential for the anaerobic induction
arahy.Tifrunner.gnm2.ann1.IE8W25.1	AhTPS4	ARE	AAACCA	1641	6	-	Zea mays	cis-acting regulatory element essential for the anaerobic induction
arahy.Tifrunner.gnm2.ann1.IE8W25.1	AhTPS4	GT1-motif	GGTTAA	1492	6	-	Arabidopsis thaliana	light responsive element
arahy.Tifrunner.gnm2.ann1.IE8W25.1	AhTPS4	TCT-motif	TCTTAC	532	6	+	Arabidopsis thaliana	part of a light responsive element
arahy.Tifrunner.gnm2.ann1.IE8W25.1	AhTPS4	ABRE	ACGTG	998	5	+	Arabidopsis thaliana	cis-acting element involved in the abscisic acid responsiveness
arahy.Tifrunner.gnm2.ann1.IE8W25.1	AhTPS4	ABRE	ACGTG	1392	5	-	Arabidopsis thaliana	cis-acting element involved in the abscisic acid responsiveness
arahy.Tifrunner.gnm2.ann1.IE8W25.1	AhTPS4	TATC-box	TATCCCA	1135	7	-	Oryza sativa	cis-acting element involved in gibberellin-responsiveness
arahy.Tifrunner.gnm2.ann1.IE8W25.1	AhTPS4	GATA-motif	AAGATAAGATT	214	10	+	Arabidopsis thaliana	part of a light responsive element
arahy.Tifrunner.gnm2.ann1.IE8W25.1	AhTPS4	GATA-motif	GATAGGA	1975	7	+	Arabidopsis thaliana	part of a light responsive element
arahy.Tifrunner.gnm2.ann1.IE8W25.1	AhTPS4	MBS	CAACTG	313	6	-	Arabidopsis thaliana	MYB binding site involved in drought-inducibility
arahy.Tifrunner.gnm2.ann1.IE8W25.1	AhTPS4	GARE-motif	TCTGTTG	820	7	+	Brassica oleracea	gibberellin-responsive element
arahy.Tifrunner.gnm2.ann1.IE8W25.1	AhTPS4	MRE	AACCTAA	1010	7	-	Petroselinum crispum	MYB binding site involved in light responsiveness
arahy.Tifrunner.gnm2.ann1.IE8W25.1	AhTPS4	Box 4	ATTAAT	72	6	+	Petroselinum crispum	part of a conserved DNA module involved in light responsiveness
arahy.Tifrunner.gnm2.ann1.IE8W25.1	AhTPS4	Box 4	ATTAAT	163	6	+	Petroselinum crispum	part of a conserved DNA module involved in light responsiveness
arahy.Tifrunner.gnm2.ann1.PK6QLT.1	AhTPS13	Box 4	ATTAAT	627	6	+	Petroselinum crispum	part of a conserved DNA module involved in light responsiveness
arahy.Tifrunner.gnm2.ann1.PK6QLT.1	AhTPS13	Box 4	ATTAAT	1722	6	-	Petroselinum crispum	part of a conserved DNA module involved in light responsiveness
arahy.Tifrunner.gnm2.ann1.PK6QLT.1	AhTPS13	Box 4	ATTAAT	1999	6	-	Petroselinum crispum	part of a conserved DNA module involved in light responsiveness
arahy.Tifrunner.gnm2.ann1.PK6QLT.1	AhTPS13	Box 4	ATTAAT	2003	6	-	Petroselinum crispum	part of a conserved DNA module involved in light responsiveness
arahy.Tifrunner.gnm2.ann1.PK6QLT.1	AhTPS13	Box 4	ATTAAT	2007	6	-	Petroselinum crispum	part of a conserved DNA module involved in light responsiveness
arahy.Tifrunner.gnm2.ann1.PK6QLT.1	AhTPS13	Box 4	ATTAAT	2011	6	-	Petroselinum crispum	part of a conserved DNA module involved in light responsiveness
arahy.Tifrunner.gnm2.ann1.PK6QLT.1	AhTPS13	ATCT-motif	AATCTAATCC	1248	10	-	Pisum sativum	part of a conserved DNA module involved in light responsiveness
arahy.Tifrunner.gnm2.ann1.PK6QLT.1	AhTPS13	TATC-box	TATCCCA	758	7	+	Oryza sativa	cis-acting element involved in gibberellin-responsiveness
arahy.Tifrunner.gnm2.ann1.PK6QLT.1	AhTPS13	GATA-motif	AAGATAAGATT	254	10	+	Arabidopsis thaliana	part of a light responsive element
arahy.Tifrunner.gnm2.ann1.PK6QLT.1	AhTPS13	LTR	CCGAAA	1394	6	-	Hordeum vulgare	cis-acting element involved in low-temperature responsiveness
arahy.Tifrunner.gnm2.ann1.PK6QLT.1	AhTPS13	TGACG-motif	TGACG	711	5	+	Hordeum vulgare	cis-acting regulatory element involved in the MeJA-responsiveness
arahy.Tifrunner.gnm2.ann1.PK6QLT.1	AhTPS13	TGACG-motif	TGACG	795	5	+	Hordeum vulgare	cis-acting regulatory element involved in the MeJA-responsiveness
arahy.Tifrunner.gnm2.ann1.PK6QLT.1	AhTPS13	TGACG-motif	TGACG	964	5	+	Hordeum vulgare	cis-acting regulatory element involved in the MeJA-responsiveness
arahy.Tifrunner.gnm2.ann1.PK6QLT.1	AhTPS13	TCA-element	CCATCTTTTT	132	9	+	Nicotiana tabacum	cis-acting element involved in salicylic acid responsiveness
arahy.Tifrunner.gnm2.ann1.PK6QLT.1	AhTPS13	ABRE	ACGTG	368	5	+	Arabidopsis thaliana	cis-acting element involved in the abscisic acid responsiveness
arahy.Tifrunner.gnm2.ann1.PK6QLT.1	AhTPS13	ABRE	ACGTG	1329	5	-	Arabidopsis thaliana	cis-acting element involved in the abscisic acid responsiveness
arahy.Tifrunner.gnm2.ann1.PK6QLT.1	AhTPS13	TCCC-motif	TCTCCCT	477	7	+	Spinacia oleracea	part of a light responsive element
arahy.Tifrunner.gnm2.ann1.PK6QLT.1	AhTPS13	CGTCA-motif	CGTCA	711	5	-	Hordeum vulgare	cis-acting regulatory element involved in the MeJA-responsiveness
arahy.Tifrunner.gnm2.ann1.PK6QLT.1	AhTPS13	CGTCA-motif	CGTCA	795	5	-	Hordeum vulgare	cis-acting regulatory element involved in the MeJA-responsiveness
arahy.Tifrunner.gnm2.ann1.PK6QLT.1	AhTPS13	CGTCA-motif	CGTCA	964	5	-	Hordeum vulgare	cis-acting regulatory element involved in the MeJA-responsiveness
arahy.Tifrunner.gnm2.ann1.PK6QLT.1	AhTPS13	G-Box	CACGTT	367	6	-	Pisum sativum	cis-acting regulatory element involved in light responsiveness
arahy.Tifrunner.gnm2.ann1.PK6QLT.1	AhTPS13	G-Box	CACGTT	1329	6	+	Pisum sativum	cis-acting regulatory element involved in light responsiveness
arahy.Tifrunner.gnm2.ann1.PK6QLT.1	AhTPS13	P-box	CCTTTTG	306	7	+	Oryza sativa	gibberellin-responsive element
arahy.Tifrunner.gnm2.ann1.PK6QLT.1	AhTPS13	G-box	TAAACGTG	1329	8	-	Brassica oleracea	cis-acting regulatory element involved in light responsiveness
arahy.Tifrunner.gnm2.ann1.Q3GMD8.1	AhTPS5	TCA-element	CCATCTTTTT	1549	9	-	Nicotiana tabacum	cis-acting element involved in salicylic acid responsiveness
arahy.Tifrunner.gnm2.ann1.Q3GMD8.1	AhTPS5	TCA-element	CCATCTTTTT	1866	9	+	Nicotiana tabacum	cis-acting element involved in salicylic acid responsiveness
arahy.Tifrunner.gnm2.ann1.Q3GMD8.1	AhTPS5	TCA-element	TCAGAAGAGG	1887	9	-	Brassica oleracea	cis-acting element involved in salicylic acid responsiveness
arahy.Tifrunner.gnm2.ann1.Q3GMD8.1	AhTPS5	ABRE	ACGTG	648	5	-	Arabidopsis thaliana	cis-acting element involved in the abscisic acid responsiveness
arahy.Tifrunner.gnm2.ann1.Q3GMD8.1	AhTPS5	ABRE	ACGTG	1018	5	-	Arabidopsis thaliana	cis-acting element involved in the abscisic acid responsiveness
arahy.Tifrunner.gnm2.ann1.Q3GMD8.1	AhTPS5	ABRE	GCAACGTGTC	1339	9	+	Hordeum vulgare	cis-acting element involved in the abscisic acid responsiveness
arahy.Tifrunner.gnm2.ann1.Q3GMD8.1	AhTPS5	ABRE	CACGTG	1341	6	-	Arabidopsis thaliana	cis-acting element involved in the abscisic acid responsiveness
arahy.Tifrunner.gnm2.ann1.Q3GMD8.1	AhTPS5	ABRE	ACGTG	1342	5	+	Arabidopsis thaliana	cis-acting element involved in the abscisic acid responsiveness
arahy.Tifrunner.gnm2.ann1.Q3GMD8.1	AhTPS5	chs-CMA1a	TTACTTAA	764	8	-	Daucus carota	part of a light responsive element
arahy.Tifrunner.gnm2.ann1.Q3GMD8.1	AhTPS5	GT1-motif	GGTTAA	1089	6	-	Arabidopsis thaliana	light responsive element
arahy.Tifrunner.gnm2.ann1.Q3GMD8.1	AhTPS5	ARE	AAACCA	1677	6	-	Zea mays	cis-acting regulatory element essential for the anaerobic induction
arahy.Tifrunner.gnm2.ann1.Q3GMD8.1	AhTPS5	3-AF1 binding site	TAAGAGAGGAA	1847	11	-	Solanum tuberosum	light responsive element
arahy.Tifrunner.gnm2.ann1.Q3GMD8.1	AhTPS5	AE-box	AGAAACTT	514	8	-	Arabidopsis thaliana	part of a module for light response
arahy.Tifrunner.gnm2.ann1.Q3GMD8.1	AhTPS5	G-box	tgACACGTGGCA	1338	11	-	Lycopersicon esculentum	cis-acting regulatory element involved in light responsiveness
arahy.Tifrunner.gnm2.ann1.Q3GMD8.1	AhTPS5	G-box	ACACGTGGC	1339	9	-	Brassica napus	cis-acting regulatory element involved in light responsiveness
arahy.Tifrunner.gnm2.ann1.Q3GMD8.1	AhTPS5	G-box	CACGTG	1341	6	-	Arabidopsis thaliana	cis-acting regulatory element involved in light responsiveness
arahy.Tifrunner.gnm2.ann1.Q3GMD8.1	AhTPS5	TGA-element	AACGAC	901	6	+	Brassica oleracea	auxin-responsive element
arahy.Tifrunner.gnm2.ann1.Q3GMD8.1	AhTPS5	G-Box	CACGTT	648	6	+	Pisum sativum	cis-acting regulatory element involved in light responsiveness
arahy.Tifrunner.gnm2.ann1.Q3GMD8.1	AhTPS5	G-Box	CACGTT	1018	6	+	Pisum sativum	cis-acting regulatory element involved in light responsiveness
arahy.Tifrunner.gnm2.ann1.Q3GMD8.1	AhTPS5	G-Box	CACGTG	1341	6	-	Pisum sativum	cis-acting regulatory element involved in light responsiveness
arahy.Tifrunner.gnm2.ann1.Q3GMD8.1	AhTPS5	Box 4	ATTAAT	83	6	+	Petroselinum crispum	part of a conserved DNA module involved in light responsiveness
arahy.Tifrunner.gnm2.ann1.Q3GMD8.1	AhTPS5	Box 4	ATTAAT	252	6	+	Petroselinum crispum	part of a conserved DNA module involved in light responsiveness
arahy.Tifrunner.gnm2.ann1.Q3GMD8.1	AhTPS5	Box 4	ATTAAT	1246	6	-	Petroselinum crispum	part of a conserved DNA module involved in light responsiveness
arahy.Tifrunner.gnm2.ann1.Q3GMD8.1	AhTPS5	Box 4	ATTAAT	1387	6	-	Petroselinum crispum	part of a conserved DNA module involved in light responsiveness
arahy.Tifrunner.gnm2.ann1.Q3GMD8.1	AhTPS5	MBS	CAACTG	1951	6	-	Arabidopsis thaliana	MYB binding site involved in drought-inducibility
arahy.Tifrunner.gnm2.ann1.RIH8EG.1	AhTPS3	ACE	GACACGTATG	928	9	-	Petroselinum crispum	cis-acting element involved in light responsiveness
arahy.Tifrunner.gnm2.ann1.RIH8EG.1	AhTPS3	Box 4	ATTAAT	1263	6	-	Petroselinum crispum	part of a conserved DNA module involved in light responsiveness
arahy.Tifrunner.gnm2.ann1.RIH8EG.1	AhTPS3	Box 4	ATTAAT	1286	6	-	Petroselinum crispum	part of a conserved DNA module involved in light responsiveness
arahy.Tifrunner.gnm2.ann1.RIH8EG.1	AhTPS3	Box 4	ATTAAT	1322	6	-	Petroselinum crispum	part of a conserved DNA module involved in light responsiveness
arahy.Tifrunner.gnm2.ann1.RIH8EG.1	AhTPS3	Box 4	ATTAAT	1350	6	-	Petroselinum crispum	part of a conserved DNA module involved in light responsiveness
arahy.Tifrunner.gnm2.ann1.RIH8EG.1	AhTPS3	Box 4	ATTAAT	1541	6	-	Petroselinum crispum	part of a conserved DNA module involved in light responsiveness
arahy.Tifrunner.gnm2.ann1.RIH8EG.1	AhTPS3	TGA-box	TGACGTAA	1708	8	+	Glycine max	part of an auxin-responsive element
arahy.Tifrunner.gnm2.ann1.RIH8EG.1	AhTPS3	AT1-motif	AATTATTTTTTATT	636	13	+	Solanum tuberosum	part of a light responsive module
arahy.Tifrunner.gnm2.ann1.RIH8EG.1	AhTPS3	AT1-motif	AATTATTTTTTATT	1503	13	-	Solanum tuberosum	part of a light responsive module
arahy.Tifrunner.gnm2.ann1.RIH8EG.1	AhTPS3	CGTCA-motif	CGTCA	1708	5	-	Hordeum vulgare	cis-acting regulatory element involved in the MeJA-responsiveness
arahy.Tifrunner.gnm2.ann1.RIH8EG.1	AhTPS3	TGA-element	AACGAC	1745	6	+	Brassica oleracea	auxin-responsive element
arahy.Tifrunner.gnm2.ann1.RIH8EG.1	AhTPS3	TGA-element	AACGAC	1783	6	+	Brassica oleracea	auxin-responsive element
arahy.Tifrunner.gnm2.ann1.RIH8EG.1	AhTPS3	TGA-element	AACGAC	1789	6	-	Brassica oleracea	auxin-responsive element
arahy.Tifrunner.gnm2.ann1.RIH8EG.1	AhTPS3	TGA-element	AACGAC	1964	6	-	Brassica oleracea	auxin-responsive element
arahy.Tifrunner.gnm2.ann1.RIH8EG.1	AhTPS3	G-box	ACACGTGT	929	8	+	Brassica napus	cis-acting regulatory element involved in light responsiveness
arahy.Tifrunner.gnm2.ann1.RIH8EG.1	AhTPS3	G-box	CACGTG	930	6	+	Arabidopsis thaliana	cis-acting regulatory element involved in light responsiveness
arahy.Tifrunner.gnm2.ann1.RIH8EG.1	AhTPS3	G-box	CACGTC	1728	6	+	Zea mays	cis-acting regulatory element involved in light responsiveness
arahy.Tifrunner.gnm2.ann1.RIH8EG.1	AhTPS3	ACA-motif	AATTACAGCCATT	1646	12	-	Pisum sativum	part of gapA in (gapA-CMA1) involved with light responsiveness
arahy.Tifrunner.gnm2.ann1.RIH8EG.1	AhTPS3	G-Box	CACGTG	930	6	+	Pisum sativum	cis-acting regulatory element involved in light responsiveness
arahy.Tifrunner.gnm2.ann1.RIH8EG.1	AhTPS3	ABRE	CGCACGTGTC	928	9	+	Hordeum vulgare	cis-acting element involved in the abscisic acid responsiveness
arahy.Tifrunner.gnm2.ann1.RIH8EG.1	AhTPS3	ABRE	CACGTG	930	6	+	Arabidopsis thaliana	cis-acting element involved in the abscisic acid responsiveness
arahy.Tifrunner.gnm2.ann1.RIH8EG.1	AhTPS3	ABRE	ACGTG	931	5	+	Arabidopsis thaliana	cis-acting element involved in the abscisic acid responsiveness
arahy.Tifrunner.gnm2.ann1.RIH8EG.1	AhTPS3	ABRE	GCAACGTGTC	1726	9	-	Hordeum vulgare	cis-acting element involved in the abscisic acid responsiveness
arahy.Tifrunner.gnm2.ann1.RIH8EG.1	AhTPS3	ABRE	ACGTG	1728	5	-	Arabidopsis thaliana	cis-acting element involved in the abscisic acid responsiveness
arahy.Tifrunner.gnm2.ann1.RIH8EG.1	AhTPS3	TCT-motif	TCTTAC	229	6	-	Arabidopsis thaliana	part of a light responsive element
arahy.Tifrunner.gnm2.ann1.RIH8EG.1	AhTPS3	TGACG-motif	TGACG	1708	5	+	Hordeum vulgare	cis-acting regulatory element involved in the MeJA-responsiveness
arahy.Tifrunner.gnm2.ann1.RIH8EG.1	AhTPS3	TCCC-motif	TCTCCCT	1845	7	+	Spinacia oleracea	part of a light responsive element

## Sheet: number
Table S Cis-regulatory elements number in the promoter region of peanut in this study.
Gene.ID	ABA responsiveness	MeJA responsiveness	GA responsiveness	IAA responsiveness	SA responsiveness	Light responsiveness	Anaerobic responsiveness	Defense and stress responsiveness	Low-temp responsiveness	Wound responsiveness	MYB elements
AhTPS1	2	0	0	0	0	13	2	0	0	0	1
AhTPS2	7	0	1	1	0	20	2	1	0	0	2
AhTPS3	5	2	0	5	0	15	0	0	0	0	0
AhTPS4	2	0	3	3	0	10	4	0	0	0	3
AhTPS5	5	0	0	1	3	14	1	0	0	0	1
AhTPS6	3	4	1	0	1	16	1	2	0	0	2
AhTPS7	4	0	1	0	0	15	1	0	0	0	0
AhTPS8	1	0	0	1	0	13	2	0	0	0	1
AhTPS9	7	0	1	1	0	23	2	2	0	0	2
AhTPS10	0	4	0	2	0	13	5	0	1	0	1
AhTPS11	2	0	2	2	0	8	2	0	0	0	3
AhTPS12	4	0	0	1	1	18	2	1	1	0	1
AhTPS13	2	6	2	0	1	12	0	0	1	0	0
AhTPS14	0	2	1	0	1	6	1	1	0	0	1
AhTPS15	0	4	1	1	1	8	3	0	0	1	0
AhTPS16	0	2	1	0	1	9	3	0	0	0	0

## Sheet: Classification criteria
Table S Classification criteria for Cis-regulatory elements in promoters.
Founctions Group	hormone responsive	Founctions Group	stress responsive
MeJA-responsiveness	CGTCA-motif	Low-temperature responsiveness	LTR
	TGACG-motif	Defense and stress responsiveness	TC-rich repeats
Abscisic acid responsiveness	ABRE		Box 4
Gibberellin-responsive element	GARE-motif		I-box
	TATC-box		GATA-motif
	P-box		Box II
Salicylic acid responsiveness	TCA-element		ATCT-motif
Auxin-responsive element	TGA-element		TCT-motif
	AuxRE		G-Box
	AuxRR-core		3-AF1 binding site
			LAMP-element
		Light responsiveness	GT1-motif
			AE-box
			G-box
			AT1-motif
			CAG-motif
			chs-CMA1a
			Box II
			3-AF1 binding site
			TCCC-motif
			GA-motif
			I-box
		Anaerobic responsiveness	ARE
		Wound responsiveness	WUN-motif
			MRE
		MYB elements	MBS
			MBSI
