# Supplementary material for: Genome-wide identification of TPS and TPP genes in cultivated peanut (Arachis hypogaea) and functional characterization of AhTPS9 in response to cold stress
Source: Front Plant Sci. 2024 Jan 19;14:1343402. doi: 10.3389/fpls.2023.1343402 (PMC10834750; doi:10.3389/fpls.2023.1343402)
Supplement: Supplementary file 1 [file DataSheet_1.zip › Table S9.xlsx]

## Sheet: Sheet1
Table S9 Primers used in this study
Gene name		Primer sequence (5'-3')
AhTPS1	qRT-PCR	forward primer	AACTCATCGAGCTCTTCGGC
		reverse primer	CCTTCTTTTGCCATCTACATCAGA
AhTPS2	qRT-PCR	forward primer	TTTTCCGGCAGGAGGATATTG
		reverse primer	TGCCACATCTGCGTTCGATT
AhTPS3	qRT-PCR	forward primer	GTTGAGGAACGCTGTGAGGA
		reverse primer	GAAGAAGCGACCGTCATTGC
AhTPS4	qRT-PCR	forward primer	TTTTCTTCCTTTCTCCAAACAC
		reverse primer	TGGCCAGTCAAGGAGTATCT
AhTPS5	qRT-PCR	forward primer	ACGGAAATGGTGTAGTGATTAGA
		reverse primer	TCCATATTCATTCATAAAACCACAA
AhTPS6	qRT-PCR	forward primer	AAGGTCTGTCTTTCTTGCGAT
		reverse primer	TCCATTCCATCGGAACCCTTT
AhTPS7	qRT-PCR	forward primer	CTTCCTCGAGTGGCAACTGT
		reverse primer	GATTGAGGATGGAGCGTCCG
AhTPS8	qRT-PCR	forward primer	TCTAAGTTTGGTGGCAAAACAA
		reverse primer	CCCTTTGATGGCTGAACAAACA
AhTPS9	qRT-PCR	forward primer	ACTTCTCCAAAGACCGAGAG
		reverse primer	CCAAGCAGGTAAATGTCACGG
AhTPS10	qRT-PCR	forward primer	GCCACGGAGAAGGAGCTAAA
		reverse primer	CAGTAGCAGGTTGGAGCTGA
AhTPS11	qRT-PCR	forward primer	TTCATCACCATCGCCGGAAA
		reverse primer	TGGCCAGTCAAGGAGTACCT
AhTPS12	qRT-PCR	forward primer	TTGTCCTTTCCGTCCAACGA
		reverse primer	AGAGAGGGGTTTTCCGTTTTCT
AhTPS13	qRT-PCR	forward primer	AAGTCGGGCCAAGAAAAGGG
		reverse primer	GCAGTTATAATTGTTCCCCCGC
AhTPS14	qRT-PCR	forward primer	AAAAGAGAAATTCTAGTTGTTAGCG
		reverse primer	TGGAAAAACGCGGTGAAGAA
AhTPS15	qRT-PCR	forward primer	CCTATCCCAACATAATTTCCAGTTT
		reverse primer	GGTTGGAAGCTGGTGAGGTT
AhTPS16	qRT-PCR	forward primer	TGATAAGTTGAGACTTTGTGAGAGT
		reverse primer	TAGCGCGTGTAATCCACCAC
AhTPP1	qRT-PCR	forward primer	TGGGACCCTTTGTATTATTGACT
		reverse primer	TAGTGCCCTACTACCCCACC
AhTPP2	qRT-PCR	forward primer	ATAGTGGGAGGGACCACAGG
		reverse primer	CCTTAGCCCCTGCTTGGATT
AhTPP3	qRT-PCR	forward primer	ATCAACGTTGTTTTTGCAGCG
		reverse primer	AGCTCTAAAGCACGACCTCA
AhTPP4	qRT-PCR	forward primer	TAAATTGCCGTGTTCACCAA
		reverse primer	TCCCCTGTTCAATGAGCAAT
AhTPP5	qRT-PCR	forward primer	GGGTTTTCTCGCAACACCTG
		reverse primer	AGTGCAATTCCTTTCCACTCCT
AhTPP6	qRT-PCR	forward primer	TGGGGGCAACTTTTTCTTTTAT
		reverse primer	CGGATTGTGGTACGTGATGC
AhTPP7	qRT-PCR	forward primer	TCACCAATTGTGGAAGATCCTGA
		reverse primer	CCTTATTTCTCTGCCTTCCGC
AhTPP8	qRT-PCR	forward primer	CTCACAAACACCCCTGCAT
		reverse primer	TTATTATCCTTTTCACTTAGGCTTG
AhTPP9	qRT-PCR	forward primer	TCACTCTTGCTTCTCTGCTT
		reverse primer	AGAAATCCACCAACTCAGTTTA
AhTPP10	qRT-PCR	forward primer	ACAGTTTCGGCAATGGAAAGC
		reverse primer	CTGCCTGACAGGACCAATGA
AhTPP11	qRT-PCR	forward primer	ACACGGATTGTAAAAGAGCTCAG
		reverse primer	GGGATCCAGGTTTGTGAACCA
AhTPP12	qRT-PCR	forward primer	ATAGTGGGAGGGACCACAGG
		reverse primer	CCTTAGCCCCTGCTTGGATT
AhTPP13	qRT-PCR	forward primer	ACCTGTCGATTCTCATCACCA
		reverse primer	TCACCTCTGTTTGTCAAGCGT
AhTPP14	qRT-PCR	forward primer	AGTCGTTCTCCCATTCGACG
		reverse primer	TAACCCACCAAACAAGGCCA
AhTPP15	qRT-PCR	forward primer	CCTTTTCTGCCTTCAACCGC
		reverse primer	AGAAGTACAATTCCTTTCCACTCCT
AhTPP16	qRT-PCR	forward primer	ACCGGCCATAGCCAGAA
		reverse primer	TCACATCAGGACCTACCACA
AhTPP17	qRT-PCR	forward primer	ACAAGTTACGTATTTCAACTTCC
		reverse primer	TTCTGCTGCGTCATCTTTGA
AhTPS1	Vector construction	forward primer	ATGCTATCTCGATCTTGCTTAGGG
		reverse primer	AGAATCGCAACAAGGATCACTATAG
AtSnRK	qRT-PCR	forward primer	CCGCTCCAGAGGTAATTTCG
		reverse primer	CACACCACAGCTCCAGACATCT
AtTPPI	qRT-PCR	forward primer	CACTTGGATTTGGGAACACTAAC
		reverse primer	CCTTGGGAAACTTGGAGACA
