# Supplementary material for: Genome-wide identification of TPS and TPP genes in cultivated peanut (Arachis hypogaea) and functional characterization of AhTPS9 in response to cold stress
Source: Front Plant Sci. 2024 Jan 19;14:1343402. doi: 10.3389/fpls.2023.1343402 (PMC10834750; doi:10.3389/fpls.2023.1343402)
Supplement: Supplementary file 1 [file DataSheet_1.zip › Table S1.xlsx]

## Sheet: TPS
Table S1. Collinear analysis of TPS genes between A. hypogaea, A. duranensis and A. ipaensis
Species	Gene pair
A. duranensis to A. hypogaea	AdTPS7	AhTPS1
	AdTPS1	AhTPS2
	AdTPS2	AhTPS3
	AdTPS3	AhTPS4
	AdTPS6	AhTPS4
	AdTPS7	AhTPS4
	AdTPS4	AhTPS5
	AdTPS8	AhTPS6
	AdTPS9	AhTPS7
	AdTPS7	AhTPS8
	AdTPS1	AhTPS9
	AdTPS2	AhTPS10
	AdTPS3	AhTPS11
	AdTPS6	AhTPS11
	AdTPS7	AhTPS11
	AdTPS4	AhTPS12
	AdTPS5	AhTPS13
	AdTPS3	AhTPS14
	AdTPS6	AhTPS14
	AdTPS3	AhTPS15
	AdTPS7	AhTPS15
	AdTPS9	AhTPS16
A. hypogaea to A. ipansis	AhTPS1	AiTPS1
	AhTPS2	AiTPS2
	AhTPS3	AiTPS3
	AhTPS4	AiTPS4
	AhTPS4	AiTPS7
	AhTPS5	AiTPS5
	AhTPS6	AiTPS9
	AhTPS7	AiTPS10
	AhTPS8	AiTPS1
	AhTPS8	AiTPS8
	AhTPS9	AiTPS2
	AhTPS10	AiTPS3
	AhTPS11	AiTPS4
	AhTPS11	AiTPS7
	AhTPS12	AiTPS5
	AhTPS13	AiTPS6
	AhTPS14	AiTPS4
	AhTPS14	AiTPS7
	AhTPS15	AiTPS1
	AhTPS15	AiTPS8
	AhTPS16	AiTPS10
