# Supplementary material for: Genome-wide identification of TPS and TPP genes in cultivated peanut (Arachis hypogaea) and functional characterization of AhTPS9 in response to cold stress
Source: Front Plant Sci. 2024 Jan 19;14:1343402. doi: 10.3389/fpls.2023.1343402 (PMC10834750; doi:10.3389/fpls.2023.1343402)
Supplement: Supplementary file 1 [file DataSheet_1.zip › Table S2.xlsx]

## Sheet: TPP
Table S2. Collinear analysis of TPP genes between A. hypogaea, A. duranensis and A. ipaensis
A. duranensis to A. hypogaea	Gene name	Gene name
	AdTPP3	AhTPP1
	AdTPP2	AhTPP2
	AdTPP4	AhTPP4
	AdTPP6	AhTPP4
	AdTPP5	AhTPP5
	AdTPP4	AhTPP6
	AdTPP6	AhTPP6
	AdTPP5	AhTPP7
	AdTPP2	AhTPP8
	AdTPP7	AhTPP8
	AdTPP5	AhTPP9
	AdTPP3	AhTPP11
	AdTPP2	AhTPP12
	AdTPP4	AhTPP14
	AdTPP5	AhTPP15
	AdTPP4	AhTPP16
	AdTPP6	AhTPP16
	AdTPP2	AhTPP17
	AdTPP7	AhTPP17
A. hypogaea to A. ipansis	AhTPP1	AiTPP3
	AhTPP3	AiTPP4
	AhTPP4	AiTPP7
	AhTPP5	AiTPP6
	AhTPP6	AiTPP7
	AhTPP7	AiTPP1
	AhTPP8	AiTPP8
	AhTPP9	AiTPP1
	AhTPP10	AiTPP2
	AhTPP11	AiTPP3
	AhTPP13	AiTPP4
	AhTPP15	AiTPP6
	AhTPP16	AiTPP7
	AhTPP17	AiTPP8
