# Supplementary material for: Genome-wide identification of TPS and TPP genes in cultivated peanut (Arachis hypogaea) and functional characterization of AhTPS9 in response to cold stress
Source: Front Plant Sci. 2024 Jan 19;14:1343402. doi: 10.3389/fpls.2023.1343402 (PMC10834750; doi:10.3389/fpls.2023.1343402)
Supplement: Supplementary file 1 [file DataSheet_1.zip › Table S3.xlsx]

## Sheet: TPS
Table S3. The synteny of TPS genes in peanut
A.hypogaea to A.hypogaea	Chromosome			Gene name		Chromosome			Gene name
	Chr01	87159326	87162241	AhTPS1	==	Chr11	112046409	112051186	AhTPS8
	Chr01	96802522	96809236	AhTPS2	==	Chr11	147434575	147439870	AhTPS9
	Chr01	87159326	87162241	AhTPS1	==	Chr15	130260497	130267100	AhTPS15
	Chr03	133371847	133376625	AhTPS4	==	Chr13	135800911	135805745	AhTPS11
	Chr03	136252971	136257365	AhTPS5	==	Chr13	138499685	138504202	AhTPS12
	Chr03	24399601	24405854	AhTPS3	==	Chr13	26117125	26123363	AhTPS10
	Chr03	133371847	133376625	AhTPS4	==	Chr15	26507553	26513085	AhTPS14
	Chr09	113085191	113089493	AhTPS7	==	Chr19	156034428	156039218	AhTPS16
	Chr11	112046409	112051186	AhTPS8	==	Chr13	135800911	135805745	AhTPS11
	Chr11	112046409	112051186	AhTPS8	==	Chr15	130260497	130267100	AhTPS15
	Chr13	135800911	135805745	AhTPS11	==	Chr15	26507553	26513085	AhTPS14
	Chr13	135800911	135805745	AhTPS11	==	Chr15	130260497	130267100	AhTPS15
A.duranensis to A.ipansis	Chromosome			Gene name		Chromosome			Gene name
	ChrA01	92108479	92111399	AdTPS1	==	ChrB01	135616055	135619659	AiTPS2
	ChrA03	124787870	124792606	AdTPS3	==	ChrB03	125447673	125452458	AiTPS4
	ChrA03	127548403	127552703	AdTPS4	==	ChrB03	128207641	128212010	AiTPS5
	ChrA03	22534750	22539664	AdTPS2	==	ChrB03	25149440	25153873	AiTPS3
	ChrA03	134696733	134703430	AdTPS5	==	ChrB03	135760354	135767312	AiTPS6
	ChrA03	124787870	124792606	AdTPS3	==	ChrB05	25468807	25474102	AiTPS7
	ChrA05	101654188	101657697	AdTPS7	==	ChrB01	100774904	100777786	AiTPS1
	ChrA05	25197277	25202785	AdTPS6	==	ChrB03	125447673	125452458	AiTPS4
	ChrA05	101654188	101657697	AdTPS7	==	ChrB03	125447673	125452458	AiTPS4
	ChrA05	25197277	25202785	AdTPS6	==	ChrB05	25468807	25474102	AiTPS7
	ChrA05	101654188	101657697	AdTPS7	==	ChrB05	120419795	120423507	AiTPS8
	ChrA07	75565486	75577317	AdTPS8	==	ChrB08	42168737	42180354	AiTPS9
	ChrA09	113558129	113562176	AdTPS9	==	ChrB09	143863473	143867929	AiTPS10
A. duranensis to A. duranensis	Chromosome			Gene name		Chromosome			Gene name
	ChrA03	124787870	124792606	AdTPS3		ChrA05	25197277	25202785	AdTPS6
	ChrA03	124787870	124792606	AdTPS3		ChrA05	101654188	101657697	AdTPS7
A. ipansis to A. ipansis	Chromosome			Gene name		Chromosome			Gene name
	ChrB01	100774904	100777786	AiTPS1		ChrB05	120419795	120423507	AiTPS8
	ChrB03	125447673	125452458	AiTPS4		ChrB05	25468807	25474102	AiTPS7
